# Supplementary material for: Augmenting the technology acceptance model with trust model for the initial adoption of a blockchain-based system
Source: PeerJ Comput Sci. 2021 May 21;7:e502. doi: 10.7717/peerj-cs.502 (PMC8157082; doi:10.7717/peerj-cs.502)
Supplement: Supplemental Information 7 [file peerj-cs-07-502-s007.zip]

Archive with 4 entries (3 files):
- Survey Original RAW Data/
- Survey Original RAW Data/First Part of the SystemOnline Shopping Cart Blockchain-based user-con.xlsx
- Survey Original RAW Data/Pretest User acceptance of the blockchain-based data-sharing framework.xlsx
- Survey Original RAW Data/Second Part of the SystemConsortium Network Blockchain-based user-cont.xlsx
