# Supplementary material for: Augmenting the technology acceptance model with trust model for the initial adoption of a blockchain-based system
Source: PeerJ Comput Sci. 2021 May 21;7:e502. doi: 10.7717/peerj-cs.502 (PMC8157082; doi:10.7717/peerj-cs.502)
Supplement: Supplemental Information 7 [file peerj-cs-07-502-s007.zip › Survey Original RAW Data/First Part of the SystemOnline Shopping Cart Blockchain-based user-con.xlsx]

## Sheet: Sheet
Respondent ID	Collector ID	Start Date	End Date	Email Address	First Name	Last Name	Custom Data 1	Please provide the same ID that you generated for the pretest survey	I am familiar with blockchain and smart contracts.	Learning to operate this system is easy.	I find it easy to get this system to do what I want it to do.	My interaction with this system is clear and understandable.	I find this system to be flexible to interact with.	I feel it is easy to become skillful at using this system.	I find this system easy to use.	Using this system would improve performance in online transaction with transparency over privacy.	Using this system would increase productivity in online transaction with more control over privacy.	Using this system would increase effectiveness in privacy policy formulation.	Using this system would make it easier for me to set data sharing preferences.	Using this system would make it easier for me to receive incentives for sharing my data.	I find this system useful for setting my data sharing preferences.	I am satisfied with how the system lets me set the data sharing preferences.	I am satisfied with how the system can create proof of data sharing choices.	I am satisfied with how the system lets me decide how to share data with different companies/applications.	I am satisfied with how the system gives incentives for sharing data.	I would like to use this system to set data sharing preferences.	I would like to use this system to receive incentives for sharing my data.	I would enjoy using this system when I need to use it.	It is worthwhile to use this system to set data sharing preferences.	I will use this system to decide how my data is shared.	I intend to use this system to share data and receive incentives for sharing it.	I believe appropriate processes will handle the information I provide with blockchain.	I believe that the information I provide will be stored securely.	I believe that only legitimate organizations can view the information I provide to the blockchain-based system.	I believe that this blockchain-based system is trustworthy.	This system can be relied on to keep its promises.	This system is dependable.	This system has integrity.	This system protects my privacy.	This system secures my information.	I am familiar with this system.	I am confident in this system.	I can trust this system.	I am aware of which organizations collect information I provide during the use of this system.	I am aware of the exact nature of the information that will be collected during the use of this system.	I believe that the information I put on this system can not be misused.	I believe that the blockchain accounts that I use on this system can not be intercepted by someone else.	I believe that using the blockchain-based system would be beneficial for me.	In my opinion, it would be desirable for me to use the blockchain-based system.
								Open-Ended Response	Response	Response	Response	Response	Response	Response	Response	Response	Response	Response	Response	Response	Response	Response	Response	Response	Response	Response	Response	Response	Response	Response	Response	Response	Response	Response	Response	Response	Response	Response	Response	Response	Response	Response	Response	Response	Response	Response	Response	Response	Response
110005559693	270170626	2020-10-11 12:06:46	2020-10-11 12:12:08					yanqtaouuv	slightly agree	strongly agree	moderately agree	strongly agree	strongly agree	strongly agree	strongly agree	strongly agree	slightly agree	slightly agree	strongly agree	strongly agree	strongly agree	moderately agree	moderately agree	moderately agree	strongly agree	moderately agree	strongly agree	strongly agree	moderately agree	strongly agree	moderately agree	moderately agree	slightly agree	moderately agree	strongly agree	moderately agree	moderately agree	strongly agree	slightly agree	moderately agree	moderately agree	strongly agree	strongly agree	slightly agree	slightly agree	neither	slightly disagree	moderately agree	moderately agree
110005558119	270170626	2020-10-10 19:18:03	2020-10-10 19:21:16					123123123	slightly agree	strongly agree	moderately agree	strongly agree	moderately agree	strongly agree	strongly agree	moderately agree	strongly agree	neither	moderately agree	strongly agree	strongly agree	moderately agree	moderately agree	strongly agree	strongly agree	moderately agree	moderately agree	slightly agree	moderately agree	moderately agree	moderately agree	slightly agree	neither	neither	moderately agree	strongly agree	moderately agree	strongly agree	slightly agree	slightly agree	strongly agree	strongly agree	strongly agree	slightly agree	neither	neither	slightly disagree	moderately agree	moderately agree
110005556252	270170626	2020-10-10 09:49:38	2020-10-10 09:59:41					9845528933	slightly agree	strongly agree	strongly agree	moderately agree	moderately agree	strongly agree	strongly agree	moderately agree	strongly agree	strongly agree	moderately agree	slightly agree	slightly agree	moderately agree	moderately agree	strongly agree	neither	moderately agree	moderately agree	moderately agree	strongly agree	strongly agree	strongly agree	slightly agree	slightly agree	slightly agree	moderately agree	strongly agree	strongly agree	strongly agree	slightly agree	slightly agree	slightly agree	moderately agree	moderately agree	moderately agree	moderately agree	slightly agree	slightly agree	strongly agree	moderately agree
110005555133	270170626	2020-10-10 01:37:12	2020-10-10 01:42:44					6col379tzx	slightly agree	moderately agree	moderately agree	moderately agree	moderately agree	strongly agree	moderately agree	moderately agree	moderately agree	neither	moderately agree	strongly agree	strongly agree	moderately agree	strongly agree	strongly agree	strongly agree	moderately agree	strongly agree	slightly agree	moderately agree	strongly agree	strongly agree	slightly agree	moderately agree	moderately agree	moderately agree	moderately agree	moderately agree	slightly agree	moderately agree	slightly agree	moderately agree	moderately agree	moderately agree	slightly agree	slightly agree	slightly agree	neither	moderately agree	moderately agree
110005555071	270170626	2020-10-10 00:31:01	2020-10-10 00:35:18					cwayceb6i5	slightly agree	moderately agree	moderately agree	strongly agree	strongly agree	strongly agree	strongly agree	moderately agree	moderately agree	moderately agree	strongly agree	strongly agree	strongly agree	moderately agree	moderately agree	moderately agree	strongly agree	moderately agree	moderately agree	neither	moderately agree	moderately agree	moderately agree	neither	slightly agree	slightly agree	moderately agree	moderately agree	slightly agree	moderately agree	moderately agree	moderately agree	moderately agree	moderately agree	moderately agree	neither	slightly agree	moderately agree	moderately agree	moderately agree	moderately agree
110005554962	270170626	2020-10-09 23:28:28	2020-10-09 23:32:01					5vdel3uhbv	slightly agree	moderately agree	slightly agree	moderately agree	moderately agree	slightly agree	moderately agree	slightly agree	slightly agree	moderately agree	moderately agree	moderately agree	strongly agree	slightly agree	moderately agree	moderately agree	strongly agree	moderately agree	moderately agree	slightly agree	moderately agree	moderately agree	moderately agree	slightly agree	moderately agree	moderately agree	moderately agree	slightly agree	slightly agree	moderately agree	moderately agree	slightly agree	moderately agree	moderately agree	moderately agree	slightly agree	slightly agree	moderately agree	moderately agree	moderately agree	slightly agree
110005554678	270170626	2020-10-09 21:22:06	2020-10-09 21:31:41					wpeol33akw	moderately agree	strongly agree	moderately agree	strongly agree	moderately agree	strongly agree	strongly agree	slightly agree	moderately agree	moderately agree	moderately agree	strongly agree	strongly agree	moderately agree	moderately agree	strongly agree	strongly agree	moderately agree	moderately agree	slightly agree	moderately agree	moderately agree	moderately agree	slightly agree	neither	slightly disagree	moderately agree	moderately agree	moderately agree	moderately agree	slightly agree	slightly agree	strongly agree	moderately agree	strongly agree	moderately agree	moderately agree	neither	neither	moderately agree	moderately agree
110005534945	270170626	2020-10-07 23:21:47	2020-10-07 23:29:21					aslps5nqwr	slightly agree	moderately agree	moderately agree	moderately agree	moderately agree	moderately agree	strongly agree	moderately agree	moderately agree	slightly agree	moderately agree	moderately agree	moderately agree	moderately agree	strongly agree	strongly agree	strongly agree	slightly agree	moderately agree	moderately agree	slightly agree	moderately agree	moderately agree	slightly agree	neither	slightly agree	moderately agree	moderately agree	moderately agree	moderately agree	slightly agree	moderately agree	moderately agree	moderately agree	moderately agree	moderately agree	moderately agree	slightly agree	moderately agree	moderately agree	moderately agree
110005534097	270170626	2020-10-07 20:20:23	2020-10-07 20:24:02					10012100	strongly agree	moderately agree	strongly agree	strongly agree	moderately agree	strongly agree	strongly agree	strongly agree	moderately agree	moderately agree	moderately agree	moderately agree	strongly agree	strongly agree	strongly agree	moderately agree	moderately agree	moderately agree	strongly agree	strongly agree	strongly agree	moderately agree	strongly agree	moderately agree	moderately agree	strongly agree	strongly agree	strongly agree	strongly agree	strongly agree	moderately agree	moderately agree	strongly agree	strongly agree	slightly agree	moderately agree	moderately agree	moderately agree	moderately agree	strongly agree	moderately agree
110005529381	270170626	2020-10-07 12:03:50	2020-10-07 12:09:40					7e9slzg4ph	slightly agree	moderately agree	moderately agree	strongly agree	strongly agree	strongly agree	strongly agree	moderately agree	moderately agree	slightly agree	moderately agree	strongly agree	strongly agree	moderately agree	moderately agree	strongly agree	strongly agree	moderately agree	strongly agree	strongly agree	moderately agree	moderately agree	moderately agree	slightly agree	slightly agree	moderately agree	slightly agree	slightly agree	neither	neither	slightly agree	slightly agree	strongly agree	moderately agree	moderately agree	slightly agree	moderately agree	slightly agree	moderately agree	moderately agree	moderately agree
110005527774	270170626	2020-10-07 10:03:24	2020-10-07 10:09:54					sj1231	slightly agree	moderately agree	moderately agree	moderately agree	slightly agree	moderately agree	moderately agree	moderately agree	slightly agree	moderately agree	strongly agree	moderately agree	moderately agree	moderately agree	moderately agree	moderately agree	moderately agree	strongly agree	moderately agree	moderately agree	moderately agree	moderately agree	moderately agree	slightly agree	moderately agree	moderately agree	moderately agree	moderately agree	moderately agree	moderately agree	moderately agree	moderately agree	moderately agree	moderately agree	moderately agree	moderately agree	moderately agree	slightly agree	moderately agree	moderately agree	moderately agree
110005525359	270170626	2020-10-06 23:45:45	2020-10-07 01:22:30					msd618lt8q	slightly agree	strongly agree	moderately agree	strongly agree	moderately agree	moderately agree	moderately agree	strongly agree	moderately agree	moderately agree	moderately agree	slightly agree	moderately agree	moderately agree	slightly agree	moderately agree	moderately agree	moderately agree	slightly agree	strongly agree	moderately agree	moderately agree	neither	slightly agree	moderately agree	moderately agree	moderately agree	moderately agree	neither	moderately agree	moderately agree	moderately agree	moderately agree	moderately agree	moderately agree	moderately agree	slightly agree	moderately agree	strongly agree	moderately agree	slightly agree
110005525143	270170626	2020-10-06 22:13:38	2020-10-06 22:22:35					v9pfpjrqgn	slightly agree	moderately agree	slightly agree	slightly agree	moderately agree	strongly agree	moderately agree	moderately agree	moderately agree	slightly agree	moderately agree	strongly agree	strongly agree	moderately agree	moderately agree	strongly agree	strongly agree	strongly agree	strongly agree	strongly agree	moderately agree	slightly agree	moderately agree	slightly agree	slightly agree	moderately agree	moderately agree	moderately agree	moderately agree	slightly agree	strongly agree	neither	moderately agree	moderately agree	moderately agree	moderately agree	neither	slightly agree	slightly disagree	slightly agree	moderately agree
110005524946	270170626	2020-10-06 21:14:10	2020-10-06 21:23:34					7777	moderately agree	strongly agree	strongly agree	strongly agree	strongly agree	strongly agree	strongly agree	strongly agree	strongly agree	strongly agree	strongly agree	strongly agree	strongly agree	strongly agree	strongly agree	strongly agree	strongly agree	strongly agree	strongly agree	strongly agree	strongly agree	strongly agree	strongly agree	strongly agree	strongly agree	strongly agree	moderately agree	moderately agree	strongly agree	strongly agree	moderately agree	moderately agree	strongly agree	strongly agree	strongly agree	moderately agree	moderately agree	strongly agree	moderately agree	moderately agree	moderately agree
110005510845	270170626	2020-10-05 10:44:35	2020-10-05 10:50:52					hmyspmhfwr	strongly agree	strongly agree	strongly agree	strongly agree	strongly agree	strongly agree	strongly agree	strongly agree	strongly agree	strongly agree	strongly agree	strongly agree	strongly agree	strongly agree	strongly agree	strongly agree	strongly agree	strongly agree	strongly agree	strongly agree	strongly agree	strongly agree	strongly agree	strongly agree	strongly agree	strongly agree	strongly agree	strongly agree	strongly agree	strongly agree	strongly agree	strongly agree	moderately agree	strongly agree	strongly agree	strongly agree	strongly agree	strongly agree	strongly agree	strongly agree	strongly agree
110005508700	270170626	2020-10-05 07:09:15	2020-10-05 07:12:17					ncin3w83mj	moderately agree	moderately agree	moderately agree	moderately agree	moderately agree	moderately agree	moderately agree	moderately agree	moderately agree	moderately agree	moderately agree	moderately agree	moderately agree	moderately agree	moderately agree	moderately agree	moderately agree	moderately agree	moderately agree	moderately agree	moderately agree	moderately agree	moderately agree	moderately agree	moderately agree	moderately agree	moderately agree	moderately agree	moderately agree	moderately agree	moderately agree	moderately agree	moderately agree	moderately agree	moderately agree	moderately agree	moderately agree	moderately agree	moderately agree	moderately agree	moderately agree
110005496074	270170626	2020-10-02 09:49:40	2020-10-02 09:56:42					762762	moderately agree	moderately agree	strongly agree	strongly agree	moderately agree	strongly agree	strongly agree	strongly agree	strongly agree	strongly agree	strongly agree	strongly agree	strongly agree	strongly agree	strongly agree	strongly agree	strongly agree	strongly agree	strongly agree	strongly agree	strongly agree	strongly agree	strongly agree	moderately agree	moderately agree	moderately agree	moderately agree	moderately agree	moderately agree	moderately agree	moderately agree	moderately agree	moderately agree	moderately agree	moderately agree	strongly agree	strongly agree	moderately agree	moderately agree	strongly agree	strongly agree
110005471135	270170626	2020-09-29 19:26:11	2020-09-29 19:31:59					maple syrup	slightly agree	moderately agree	slightly agree	slightly disagree	slightly agree	neither	slightly agree	slightly agree	moderately agree	moderately agree	moderately agree	moderately agree	moderately agree	strongly agree	strongly agree	strongly agree	moderately agree	moderately agree	slightly agree	moderately agree	slightly agree	neither	strongly agree	moderately agree	strongly agree	strongly agree	strongly agree	moderately agree	slightly agree	slightly agree	moderately agree	moderately agree	neither	slightly disagree	slightly agree	neither	neither	slightly disagree	slightly agree	slightly agree	slightly agree
110005454617	270170626	2020-09-28 12:31:38	2020-09-28 13:19:12					2mesv6urha	strongly agree	moderately agree	strongly agree	strongly agree	strongly agree	moderately agree	moderately agree	neither	neither	moderately agree	strongly agree	strongly agree	strongly agree	strongly agree	strongly agree	strongly agree	strongly agree	strongly agree	strongly agree	strongly agree	strongly agree	neither	neither	neither	strongly agree	neither	slightly agree	neither	neither	slightly agree	neither	neither	slightly agree	slightly agree	neither	slightly agree	slightly agree	neither	slightly disagree	strongly agree	strongly agree
110005453382	270170626	2020-09-28 11:10:23	2020-09-28 11:11:08					2mesv6urha	strongly agree
110005447446	270170626	2020-09-27 18:30:57	2020-09-27 18:44:57					642tygehk6	strongly agree	strongly agree	strongly agree	strongly agree	strongly agree	strongly agree	strongly agree	strongly agree	strongly agree	strongly agree	strongly agree	strongly agree	strongly agree	strongly agree	strongly agree	strongly agree	strongly agree	strongly agree	strongly agree	strongly agree	strongly agree	strongly agree	strongly agree	strongly agree	strongly agree	strongly agree	strongly agree	strongly agree	strongly agree	strongly agree	strongly agree	strongly agree	strongly agree	strongly agree	strongly agree	strongly agree	strongly agree	strongly agree	strongly agree	strongly agree	strongly agree
110005443955	270170626	2020-09-26 19:58:36	2020-09-26 20:16:37					bto00	slightly agree	moderately agree	moderately agree	moderately agree	moderately agree	moderately agree	moderately agree	moderately agree	moderately agree	moderately agree	moderately agree	moderately agree	moderately agree	strongly agree	moderately agree	moderately agree	moderately agree	moderately agree	moderately agree	moderately agree	moderately agree	strongly agree	moderately agree	moderately agree	moderately agree	moderately agree	moderately agree	moderately agree	moderately agree	moderately agree	moderately agree	moderately agree	moderately agree	moderately agree	moderately agree	moderately agree	moderately agree	slightly agree	moderately agree	moderately agree	moderately agree
110005440851	270170626	2020-09-26 07:46:59	2020-09-26 08:00:44					rsding6hzm	slightly agree	strongly agree	strongly agree	moderately agree	moderately agree	moderately agree	moderately agree	moderately agree	moderately agree	moderately agree	moderately agree	moderately agree	moderately agree	moderately agree	moderately agree	moderately agree	strongly agree	moderately agree	moderately agree	moderately agree	moderately agree	moderately agree	moderately agree	moderately agree	moderately agree	moderately agree	moderately agree	moderately agree	moderately agree	moderately agree	moderately agree	moderately agree	slightly agree	moderately agree	moderately agree	moderately agree	moderately agree	moderately agree	moderately agree	moderately agree	moderately agree
110005440041	270170626	2020-09-25 23:26:06	2020-09-25 23:27:20					qvum79bszl	moderately agree	moderately agree	moderately agree	moderately agree	slightly agree	moderately agree	moderately agree	moderately agree	moderately agree	moderately agree	moderately agree	moderately agree	slightly agree	moderately agree	moderately agree	moderately agree	moderately agree	moderately agree	moderately agree	moderately agree	moderately agree	moderately agree	moderately agree	moderately agree	moderately agree	moderately agree	moderately agree	moderately agree	moderately agree	moderately agree	moderately agree	moderately agree	moderately agree	moderately agree	moderately agree	moderately agree	moderately agree	moderately agree	moderately agree	moderately agree	moderately agree
110005435983	270170626	2020-09-25 14:25:04	2020-09-25 14:30:45					Autovity	slightly agree	moderately agree	moderately agree	moderately agree	moderately agree	moderately agree	moderately agree	slightly agree	slightly agree	moderately agree	moderately agree	moderately agree	moderately agree	slightly agree	slightly agree	slightly agree	slightly agree	moderately agree	moderately agree	moderately agree	slightly agree	slightly agree	slightly agree	moderately agree	slightly agree	slightly agree	moderately agree	moderately agree	slightly agree	slightly agree	slightly agree	slightly agree	moderately agree	moderately agree	moderately agree	slightly agree	slightly agree	slightly agree	moderately agree	moderately agree	moderately agree
110005425829	270170626	2020-09-24 16:55:07	2020-09-24 17:01:26					h27j2w14jq	strongly agree	strongly agree	strongly agree	strongly agree	strongly agree	strongly agree	strongly agree	slightly agree	moderately agree	moderately agree	strongly agree	strongly agree	strongly agree	strongly agree	strongly agree	strongly agree	strongly agree	moderately agree	strongly agree	strongly agree	moderately agree	slightly agree	slightly agree	strongly agree	moderately agree	moderately agree	moderately agree	strongly agree	moderately agree	strongly agree	moderately agree	moderately agree	moderately agree	moderately agree	moderately agree	slightly agree	slightly agree	moderately agree	slightly disagree	moderately agree	moderately agree
110005416473	270170626	2020-09-24 09:20:28	2020-09-24 09:20:40					3a5al1qpki	moderately agree
110005416292	270170626	2020-09-24 08:54:49	2020-09-24 09:11:20					3a5al1qpki	moderately agree	slightly agree	slightly agree	moderately agree	moderately agree	moderately agree	moderately agree	strongly agree	strongly agree	strongly agree	strongly agree	strongly agree	strongly agree	moderately agree	moderately agree	strongly agree	strongly agree	strongly agree	strongly agree	moderately agree	strongly agree	strongly agree	strongly agree	moderately agree	strongly agree	slightly agree	strongly agree	moderately agree	moderately agree	strongly agree	strongly agree	moderately agree	moderately agree	moderately agree	moderately agree	strongly agree	strongly agree	strongly agree	strongly agree	moderately agree	moderately agree
110005413448	270170626	2020-09-23 20:36:12	2020-09-23 20:47:44					5pn9	slightly agree	moderately agree	slightly agree	slightly disagree	slightly agree	slightly agree	moderately agree	slightly agree	slightly agree	slightly agree	slightly agree	slightly agree	slightly agree	moderately agree	slightly agree	moderately agree	slightly agree	slightly agree	moderately agree	moderately agree	slightly agree	slightly agree	slightly agree	slightly agree	slightly agree	slightly agree	slightly agree	slightly agree	slightly agree	slightly agree	slightly agree	slightly agree	slightly agree	slightly agree	slightly agree	neither	slightly disagree	neither	slightly agree	slightly agree	slightly agree
110005404247	270170626	2020-09-23 02:36:17	2020-09-23 02:45:02					4321	slightly agree	slightly agree	slightly agree	slightly disagree	slightly agree	slightly agree	slightly agree	moderately agree	moderately agree	moderately agree	moderately agree	slightly agree	slightly agree	slightly agree	moderately agree	slightly agree	moderately agree	moderately agree	moderately agree	strongly agree	moderately agree	moderately agree	moderately agree	moderately agree	moderately agree	strongly agree	moderately agree	strongly agree	strongly agree	moderately agree	moderately agree	moderately agree	slightly agree	moderately agree	moderately agree	moderately agree	moderately agree	moderately agree	moderately agree	moderately agree	moderately agree
110005403621	270170626	2020-09-22 21:20:03	2020-09-22 21:24:41					740832	slightly agree	moderately agree	moderately agree	moderately agree	moderately agree	moderately agree	slightly agree	strongly agree	strongly agree	moderately agree	strongly agree	strongly agree	moderately agree	moderately agree	moderately agree	moderately agree	moderately agree	moderately agree	moderately agree	moderately agree	moderately agree	moderately agree	moderately agree	slightly agree	slightly agree	moderately agree	slightly agree	slightly agree	slightly agree	moderately agree	moderately agree	slightly agree	slightly agree	slightly agree	slightly agree	moderately agree	moderately agree	neither	neither	slightly agree	slightly agree
110005397600	270170626	2020-09-22 09:40:32	2020-09-22 09:43:46					5r4epevkk8	strongly agree	strongly agree	strongly agree	strongly agree	strongly agree	strongly agree	strongly agree	strongly agree	strongly agree	moderately agree	moderately agree	moderately agree	moderately agree	moderately agree	moderately agree	moderately agree	moderately agree	strongly agree	strongly agree	strongly agree	moderately agree	moderately agree	moderately agree	moderately agree	moderately agree	moderately agree	strongly agree	strongly agree	strongly agree	strongly agree	strongly agree	strongly agree	strongly agree	strongly agree	moderately agree	strongly agree	strongly agree	moderately agree	strongly agree	moderately agree	moderately agree
110005392809	270170626	2020-09-21 16:45:28	2020-09-21 16:50:15					surveyee3	moderately agree	moderately agree	moderately agree	moderately agree	moderately agree	moderately agree	moderately agree	neither	slightly agree	moderately agree	moderately agree	moderately agree	moderately agree	moderately agree	moderately agree	moderately agree	moderately agree	moderately agree	moderately agree	moderately agree	moderately agree	moderately agree	moderately agree	moderately agree	moderately agree	moderately agree	moderately agree	moderately agree	moderately agree	moderately agree	moderately agree	moderately agree	moderately agree	moderately agree	moderately agree	strongly agree	strongly agree	moderately agree	moderately agree	moderately agree	moderately agree
110005385805	270170626	2020-09-21 01:16:33	2020-09-21 01:21:21					12052422	strongly agree	strongly agree	strongly agree	moderately agree	moderately agree	strongly agree	strongly agree	strongly agree	moderately agree	moderately agree	strongly agree	strongly agree	strongly agree	strongly agree	strongly agree	strongly agree	strongly agree	strongly agree	strongly agree	strongly agree	strongly agree	strongly agree	strongly agree	moderately agree	strongly agree	strongly agree	strongly agree	strongly agree	strongly agree	strongly agree	strongly agree	strongly agree	strongly agree	strongly agree	strongly agree	moderately agree	strongly agree	moderately agree	strongly agree	strongly agree	strongly agree
110005382525	270170626	2020-09-20 04:01:58	2020-09-20 04:18:55					tjd852b9f8	strongly agree	moderately agree	slightly agree	moderately agree	moderately agree	moderately agree	moderately agree	moderately agree	slightly agree	moderately agree	moderately agree	moderately agree	slightly agree	neither	slightly agree	neither	slightly agree	slightly agree	slightly agree	slightly agree	slightly agree	slightly agree	slightly agree	moderately agree	moderately agree	slightly agree	moderately agree	moderately agree	moderately agree	moderately agree	slightly agree	moderately agree	strongly agree	moderately agree	moderately agree	moderately agree	moderately agree	moderately agree	moderately agree	moderately agree	moderately agree
110005382352	270170626	2020-09-19 23:16:02	2020-09-19 23:20:09					1110	slightly agree	moderately agree	slightly agree	slightly agree	moderately agree	strongly agree	strongly agree	moderately agree	strongly agree	strongly agree	strongly agree	slightly agree	strongly agree	moderately agree	moderately agree	moderately agree	moderately agree	moderately agree	moderately agree	moderately agree	strongly agree	strongly agree	moderately agree	moderately agree	strongly agree	strongly agree	strongly agree	strongly agree	strongly agree	strongly agree	strongly agree	strongly agree	strongly agree	strongly agree	strongly agree	slightly agree	moderately agree	strongly agree	strongly agree	strongly agree	strongly agree
110005377888	270170626	2020-09-18 19:01:32	2020-09-18 19:11:58					iyu1u4chyd	moderately agree	strongly agree	strongly agree	strongly agree	strongly agree	strongly agree	strongly agree	strongly agree	strongly agree	strongly agree	strongly agree	strongly agree	strongly agree	strongly agree	strongly agree	moderately agree	strongly agree	slightly agree	strongly agree	strongly agree	moderately agree	moderately agree	moderately agree	slightly disagree	neither	neither	strongly agree	strongly agree	strongly agree	strongly agree	strongly agree	strongly agree	moderately agree	moderately agree	moderately agree	slightly agree	slightly agree	slightly agree	strongly agree	strongly agree	strongly agree
110005360344	270170626	2020-09-17 07:03:39	2020-09-17 07:35:32					hzahe8a1rxnu4ulx8w51yjalms8233ht	slightly agree	slightly agree	slightly agree	moderately agree	slightly agree	moderately agree	moderately agree	slightly disagree	slightly disagree	moderately agree	moderately agree	moderately agree	moderately agree	slightly agree	moderately agree	moderately agree	moderately agree	moderately agree	moderately agree	moderately agree	moderately agree	moderately agree	moderately agree	slightly agree	slightly agree	slightly agree	moderately agree	moderately agree	moderately agree	moderately agree	neither	neither	neither	neither	neither	slightly agree	slightly agree	neither	slightly disagree	neither	neither
110005354444	270170626	2020-09-16 14:16:12	2020-09-16 14:18:41					yyg2ruc3qi	strongly agree	strongly agree	strongly agree	strongly agree	strongly agree	strongly agree	strongly agree	strongly agree	strongly agree	strongly agree	strongly agree	strongly agree	strongly agree	strongly agree	strongly agree	strongly agree	strongly agree	strongly agree	strongly agree	strongly agree	strongly agree	strongly agree	moderately agree	strongly agree	strongly agree	strongly agree	strongly agree	strongly agree	strongly agree	strongly agree	strongly agree	strongly agree	strongly agree	strongly agree	strongly agree	moderately agree	moderately agree	moderately agree	moderately agree	strongly agree	strongly agree
110005331967	270170626	2020-09-14 19:32:22	2020-09-14 19:46:46					raj1106	slightly agree	moderately agree	strongly agree	strongly agree	moderately agree	moderately agree	moderately agree	moderately agree	strongly agree	slightly agree	strongly agree	strongly agree	moderately agree	moderately agree	moderately agree	slightly agree	strongly agree	moderately agree	strongly agree	strongly agree	slightly agree	slightly agree	moderately agree	slightly agree	slightly agree	slightly agree	moderately agree	neither	neither	neither	slightly agree	neither	slightly agree	slightly agree	slightly agree	moderately agree	slightly disagree	neither	slightly disagree	moderately agree	slightly agree
110005319866	270170626	2020-09-13 16:08:50	2020-09-13 16:15:36					cikfjksjfajgskdjfl	moderately agree	moderately agree	moderately agree	moderately agree	strongly agree	moderately agree	strongly agree	moderately agree	moderately agree	moderately agree	moderately agree	strongly agree	moderately agree	moderately agree	moderately agree	moderately agree	strongly agree	moderately agree	strongly agree	moderately agree	moderately agree	slightly agree	moderately agree	moderately agree	moderately agree	moderately agree	moderately agree	moderately agree	moderately agree	moderately agree	moderately agree	moderately agree	moderately agree	moderately agree	moderately agree	slightly agree	moderately agree	moderately agree	moderately agree	moderately agree	moderately agree
110005319433	270170626	2020-09-13 14:03:31	2020-09-13 14:21:41					mw681cg4l6	strongly agree	strongly agree	moderately agree	moderately agree	moderately agree	strongly agree	strongly agree	strongly agree	slightly agree	moderately agree	strongly agree	moderately agree	strongly agree	moderately agree	strongly agree	strongly agree	moderately agree	moderately agree	strongly agree	slightly agree	strongly agree	strongly agree	moderately agree	slightly agree	neither	slightly agree	moderately agree	neither	slightly agree	moderately agree	moderately agree	moderately agree	moderately agree	moderately agree	moderately agree	slightly agree	moderately agree	slightly agree	slightly agree	moderately agree	strongly agree
110005318587	270170626	2020-09-13 10:41:02	2020-09-13 10:51:08					xatsatan	slightly agree	strongly agree	strongly agree	strongly agree	strongly agree	strongly agree	strongly agree	strongly agree	strongly agree	strongly agree	strongly agree	strongly agree	strongly agree	strongly agree	strongly agree	strongly agree	strongly agree	strongly agree	strongly agree	strongly agree	strongly agree	strongly agree	strongly agree	strongly agree	strongly agree	strongly agree	strongly agree	strongly agree	strongly agree	strongly agree	strongly agree	strongly agree	strongly agree	strongly agree	strongly agree	strongly agree	strongly agree	strongly agree	strongly agree	strongly agree	strongly agree
110005317764	270170626	2020-09-13 02:13:16	2020-09-13 02:22:06					6no4nlcx65	slightly agree	slightly agree	slightly agree	slightly agree	slightly agree	slightly agree	slightly agree	strongly agree	strongly agree	strongly agree	strongly agree	strongly agree	strongly agree	strongly agree	slightly agree	strongly agree	slightly agree	moderately agree	slightly agree	moderately agree	slightly agree	moderately agree	moderately agree	slightly agree	neither	slightly agree	slightly agree	slightly agree	slightly agree	slightly agree	slightly agree	slightly agree	slightly disagree	slightly agree	slightly agree	neither	slightly disagree	strongly agree	slightly disagree	slightly agree	slightly agree
110005316254	270170626	2020-09-12 15:05:56	2020-09-12 15:22:17					786950	slightly agree	slightly agree	slightly agree	moderately agree	slightly agree	moderately agree	slightly agree	moderately agree	moderately agree	strongly agree	strongly agree	moderately agree	moderately agree	moderately agree	moderately agree	strongly agree	strongly agree	moderately agree	moderately agree	slightly agree	moderately agree	moderately agree	moderately agree	moderately agree	moderately agree	neither	slightly agree	moderately agree	neither	slightly agree	moderately agree	moderately agree	slightly agree	slightly agree	slightly agree	slightly agree	slightly agree	slightly agree	moderately agree	slightly agree	slightly agree
110005311331	270170626	2020-09-11 15:30:51	2020-09-11 15:35:41					4321	slightly agree	strongly agree	moderately agree	moderately agree	strongly agree	strongly agree	strongly agree	strongly agree	strongly agree	strongly agree	strongly agree	strongly agree	strongly agree	strongly agree	strongly agree	strongly agree	strongly agree	strongly agree	strongly agree	strongly agree	strongly agree	strongly agree	strongly agree	moderately agree	moderately agree	strongly agree	moderately agree	moderately agree	moderately agree	moderately agree	moderately agree	moderately agree	moderately agree	strongly agree	moderately agree	strongly agree	moderately agree	strongly agree	strongly agree	strongly agree	strongly agree
110005305242	270170626	2020-09-11 01:03:57	2020-09-11 01:07:54					8ts16dv1dl	moderately agree	moderately agree	moderately agree	moderately agree	moderately agree	moderately agree	moderately agree	slightly agree	slightly agree	slightly disagree	neither	slightly agree	slightly agree	neither	neither	slightly agree	slightly agree	slightly agree	moderately agree	moderately agree	slightly agree	slightly agree	slightly disagree	moderately agree	moderately agree	moderately agree	moderately agree	moderately agree	moderately agree	moderately agree	moderately agree	moderately agree	moderately agree	moderately agree	moderately agree	moderately agree	moderately agree	moderately agree	slightly agree	moderately agree	slightly agree
110005303658	270170626	2020-09-10 19:05:24	2020-09-10 19:09:57					g1pudcthyc	moderately agree	strongly agree	strongly agree	strongly agree	strongly agree	strongly agree	strongly agree	strongly agree	strongly agree	strongly agree	strongly agree	strongly agree	strongly agree	strongly agree	strongly agree	strongly agree	strongly agree	strongly agree	strongly agree	strongly agree	strongly agree	strongly agree	strongly agree	strongly agree	strongly agree	strongly agree	strongly agree	strongly agree	strongly agree	strongly agree	strongly agree	strongly agree	strongly agree	moderately agree	strongly agree	strongly agree	strongly agree	strongly agree	strongly agree	strongly agree	strongly agree
110005292328	270170626	2020-09-09 23:28:18	2020-09-09 23:32:33					ijw	strongly agree	strongly agree	strongly agree	strongly agree	strongly agree	strongly agree	strongly agree	strongly agree	strongly agree	strongly agree	strongly agree	strongly agree	strongly agree	strongly agree	strongly agree	strongly agree	strongly agree	strongly agree	strongly agree	slightly agree	strongly agree	strongly agree	strongly agree	strongly agree	strongly agree	strongly agree	strongly agree	moderately agree	slightly disagree	strongly agree	strongly agree	strongly agree	strongly agree	strongly agree	strongly agree	strongly agree	strongly agree	slightly agree	moderately agree	moderately agree	slightly agree
110005277941	270170626	2020-09-09 00:53:49	2020-09-09 01:02:26					5vb6o2n5va	moderately agree	strongly agree	strongly agree	strongly agree	moderately agree	moderately agree	strongly agree	moderately agree	moderately agree	moderately agree	strongly agree	moderately agree	moderately agree	strongly agree	moderately agree	moderately agree	moderately agree	moderately agree	moderately agree	moderately agree	moderately agree	moderately agree	moderately agree	moderately agree	moderately agree	moderately agree	moderately agree	moderately agree	moderately agree	moderately agree	moderately agree	moderately agree	moderately agree	moderately agree	moderately agree	moderately agree	moderately agree	slightly agree	moderately agree	moderately agree	moderately agree
110005276577	270170626	2020-09-08 18:14:23	2020-09-08 18:17:23					Shm677	slightly agree	slightly agree	slightly agree	slightly agree	moderately agree	moderately agree	moderately agree	moderately agree	moderately agree	moderately agree	moderately agree	moderately agree	moderately agree	moderately agree	moderately agree	moderately agree	moderately agree	slightly agree	moderately agree	strongly agree	moderately agree	moderately agree	moderately agree	moderately agree	moderately agree	moderately agree	strongly agree	strongly agree	moderately agree	strongly agree	strongly agree	strongly agree	slightly agree	slightly agree	strongly agree	neither	neither	slightly agree	slightly agree	moderately agree	moderately agree
110005274223	270170626	2020-09-08 13:50:55	2020-09-08 14:11:36					9989122	slightly agree	moderately agree	slightly agree	moderately agree	moderately agree	strongly agree	strongly agree	strongly agree	moderately agree	moderately agree	moderately agree	strongly agree	strongly agree	slightly agree	moderately agree	moderately agree	moderately agree	slightly disagree	slightly agree	moderately agree	slightly agree	strongly agree	strongly agree	slightly agree	slightly agree	moderately agree	moderately agree	moderately agree	moderately agree	moderately agree	moderately agree	moderately agree	slightly agree	slightly agree	moderately agree	slightly agree	slightly agree	slightly agree	moderately agree	slightly agree	moderately agree
110005273913	270170626	2020-09-08 13:22:39	2020-09-08 13:46:46					wgxyd5lgfh	slightly agree	strongly agree	strongly agree	strongly agree	moderately agree	strongly agree	strongly agree	moderately agree	slightly agree	neither	strongly agree	strongly agree	strongly agree	strongly agree	strongly agree	strongly agree	strongly agree	moderately agree	strongly agree	strongly agree	strongly agree	strongly agree	strongly agree	moderately agree	slightly agree	moderately agree	moderately agree	strongly agree	strongly agree	strongly agree	moderately agree	moderately agree	moderately agree	slightly agree	neither	strongly agree	strongly agree	slightly disagree	strongly agree	moderately agree	slightly agree
110005269207	270170626	2020-09-08 01:35:53	2020-09-08 01:49:01					NBj*&mdk278djk	moderately agree	strongly agree	strongly agree	strongly agree	strongly agree	strongly agree	strongly agree	strongly agree	strongly agree	strongly agree	strongly agree	strongly agree	strongly agree	strongly agree	strongly agree	strongly agree	moderately agree	strongly agree	moderately agree	strongly agree	strongly agree	strongly agree	strongly agree	strongly agree	strongly agree	strongly agree	strongly agree	strongly agree	strongly agree	strongly agree	strongly agree	strongly agree	moderately agree	strongly agree	strongly agree	strongly agree	strongly agree	strongly agree	strongly agree	strongly agree	strongly agree
110005268935	270170626	2020-09-07 22:58:06	2020-09-07 23:09:58					Bij@2020@09-08!Np.	slightly disagree	strongly agree	moderately agree	strongly agree	moderately agree	moderately agree	strongly agree	moderately agree	moderately agree	moderately agree	moderately agree	slightly agree	moderately agree	slightly agree	slightly agree	moderately agree	slightly agree	slightly agree	slightly agree	slightly agree	slightly agree	slightly agree	slightly agree	moderately agree	strongly agree	strongly agree	moderately agree	strongly agree	slightly agree	moderately agree	moderately agree	moderately agree	neither	slightly agree	slightly agree	slightly agree	neither	moderately agree	moderately agree	slightly agree	slightly agree
110005266196	270170626	2020-09-07 12:02:22	2020-09-07 12:08:00					pcam	moderately agree	strongly agree	moderately agree	strongly agree	moderately agree	moderately agree	moderately agree	moderately agree	neither	strongly agree	moderately agree	moderately agree	strongly agree	slightly agree	slightly agree	moderately agree	strongly agree	slightly agree	moderately agree	moderately agree	neither	slightly agree	moderately agree	slightly agree	moderately agree	slightly disagree	slightly agree	slightly agree	moderately agree	strongly agree	slightly disagree	strongly agree	slightly agree	neither	neither	moderately agree	moderately agree	neither	slightly agree	slightly agree	slightly agree
110005264057	270170626	2020-09-06 18:10:26	2020-09-06 18:22:08					Exp2020	moderately agree	slightly agree	slightly agree	moderately agree	moderately agree	moderately agree	slightly agree	moderately agree	moderately agree	moderately agree	strongly agree	strongly agree	moderately agree	moderately agree	strongly agree	moderately agree	strongly agree	strongly agree	strongly agree	moderately agree	moderately agree	moderately agree	moderately agree	moderately agree	strongly agree	strongly agree	moderately agree	moderately agree	moderately agree	moderately agree	strongly agree	strongly agree	slightly agree	moderately agree	moderately agree	strongly agree	moderately agree	moderately agree	moderately agree	strongly agree	moderately agree
110005263834	270170626	2020-09-06 16:51:00	2020-09-06 16:55:24					w9mxzei4n23wjc7n	slightly agree	slightly agree	slightly agree	moderately agree	moderately agree	moderately agree	slightly agree	moderately agree	slightly agree	slightly agree	moderately agree	slightly agree	slightly agree	slightly agree	moderately agree	moderately agree	slightly agree	moderately agree	neither	slightly agree	slightly agree	slightly agree	slightly agree	slightly agree	moderately agree	slightly agree	slightly agree	slightly agree	slightly agree	slightly agree	slightly agree	slightly agree	neither	slightly agree	slightly agree	slightly agree	slightly agree	neither	slightly agree	moderately agree	moderately agree
110005263822	270170626	2020-09-06 16:45:44	2020-09-06 16:46:15					w9mxzei4n23wjc7n	slightly agree
110005261977	270170626	2020-09-06 00:07:17	2020-09-06 00:18:17					brpk2937dn	moderately agree	moderately agree	moderately agree	moderately agree	moderately agree	strongly agree	moderately agree	neither	moderately agree	slightly agree	moderately agree	moderately agree	strongly agree	moderately agree	moderately agree	moderately agree	strongly agree	slightly agree	strongly agree	moderately agree	neither	neither	slightly agree	moderately agree	moderately agree	slightly agree	moderately agree	neither	neither	moderately agree	slightly agree	slightly agree	moderately agree	slightly agree	slightly agree	moderately agree	moderately agree	neither	neither	neither	neither
110005260070	270170626	2020-09-05 11:49:40	2020-09-05 11:53:27					vehicle	moderately agree	moderately agree	moderately agree	moderately agree	moderately agree	strongly agree	strongly agree	strongly agree	strongly agree	strongly agree	strongly agree	strongly agree	strongly agree	strongly agree	strongly agree	strongly agree	strongly agree	strongly agree	strongly agree	strongly agree	strongly agree	strongly agree	strongly agree	strongly agree	strongly agree	strongly agree	moderately agree	strongly agree	strongly agree	strongly agree	strongly agree	strongly agree	moderately agree	strongly agree	strongly agree	strongly agree	strongly agree	strongly agree	strongly agree	strongly agree	strongly agree
110005260069	270170626	2020-09-05 11:48:49	2020-09-05 11:58:29					240915101409	strongly agree	strongly agree	strongly agree	strongly agree	strongly agree	strongly agree	strongly agree	strongly agree	strongly agree	strongly agree	strongly agree	strongly agree	strongly agree	strongly agree	strongly agree	strongly agree	strongly agree	strongly agree	strongly agree	strongly agree	strongly agree	strongly agree	strongly agree	strongly agree	strongly agree	strongly agree	strongly agree	strongly agree	strongly agree	strongly agree	strongly agree	strongly agree	strongly agree	strongly agree	strongly agree	strongly agree	strongly agree	strongly agree	strongly agree	strongly agree	strongly agree
110005258065	270170626	2020-09-04 22:14:47	2020-09-04 22:35:47					knqa536v6c	moderately agree	slightly agree	slightly agree	slightly agree	strongly disagree	neither	slightly agree	neither	slightly agree	strongly disagree	slightly agree	moderately agree	moderately agree	slightly agree	slightly agree	moderately agree	moderately agree	neither	neither	neither	neither	neither	neither	moderately agree	slightly agree	slightly agree	slightly agree	slightly disagree	slightly agree	slightly agree	moderately agree	slightly agree	slightly agree	slightly agree	slightly agree	slightly agree	slightly agree	slightly disagree	slightly disagree	slightly agree	slightly agree
110005257765	270170626	2020-09-04 20:54:49	2020-09-04 21:34:55					32oxjuzjtf	moderately agree	moderately agree	moderately agree	moderately agree	slightly agree	strongly agree	moderately agree	neither	neither	slightly agree	slightly agree	strongly agree	strongly agree	strongly agree	strongly agree	strongly agree	strongly agree	moderately agree	strongly agree	strongly agree	strongly agree	strongly agree	strongly agree	slightly agree	neither	slightly agree	slightly agree	slightly agree	slightly agree	strongly agree	slightly agree	slightly agree	moderately agree	slightly agree	slightly agree	slightly agree	slightly agree	neither	slightly disagree	slightly agree	slightly agree
110005253526	270170626	2020-09-04 12:55:14	2020-09-04 13:06:19					1995	slightly agree	moderately agree	moderately agree	moderately agree	moderately agree	moderately agree	moderately agree	moderately agree	moderately agree	moderately agree	moderately agree	moderately agree	moderately agree	strongly agree	strongly agree	moderately agree	moderately agree	moderately agree	moderately agree	moderately agree	moderately agree	moderately agree	moderately agree	moderately agree	strongly agree	neither	moderately agree	moderately agree	slightly agree	moderately agree	moderately agree	moderately agree	moderately agree	slightly agree	slightly agree	slightly agree	slightly agree	slightly agree	moderately agree	strongly agree	strongly agree
110005248406	270170626	2020-09-03 21:56:01	2020-09-03 22:00:25					141414	moderately agree	moderately agree	slightly agree	moderately agree	moderately agree	moderately agree	moderately agree	slightly agree	moderately agree	slightly agree	slightly agree	moderately agree	slightly agree	strongly agree	moderately agree	strongly agree	moderately agree	moderately agree	moderately agree	moderately agree	moderately agree	moderately agree	moderately agree	slightly agree	slightly agree	moderately agree	moderately agree	moderately agree	slightly agree	moderately agree	moderately agree	moderately agree	slightly agree	slightly agree	moderately agree	moderately agree	moderately agree	slightly agree	slightly agree	moderately agree	moderately agree
[truncated: 2 more columns]
