# Supplementary material for: Augmenting the technology acceptance model with trust model for the initial adoption of a blockchain-based system
Source: PeerJ Comput Sci. 2021 May 21;7:e502. doi: 10.7717/peerj-cs.502 (PMC8157082; doi:10.7717/peerj-cs.502)
Supplement: Supplemental Information 7 [file peerj-cs-07-502-s007.zip › Survey Original RAW Data/Pretest User acceptance of the blockchain-based data-sharing framework.xlsx]

## Sheet: Sheet
Respondent ID	Collector ID	Start Date	End Date	Email Address	First Name	Last Name	Custom Data 1	Please provide a random ID. You may generate a random ID on this page.Keep a note of this ID as you need to put the same ID in the next survey.	Please indicate your Gender	Please indicate your Age	Please indicate your highest education level		Which of the following best describes your current occupation/field of study?		What continent are you from?	I am familiar with research social networks ( e.g. ResearchGate, LinkedIn, ORCID).	I am familiar with online shopping sites ( e.g. Disney Store, Walmart).	I am familiar with blockchain and smart contracts.	I believe that the information I provide to blockchain-based systems will be handled by appropriate processes.	I believe that the information I provide to the blockchain-based systems will be stored securely.	I believe that only legitimate organizations can view the information I provide to blockchain-based systems.	I believe that the blockchain-based system is trustworthy.	I am confident in the blockchain-based system.	The blockchain-based system protects my privacy.	The blockchain-based system secures my information.	The blockchain-based system has integrity.	The blockchain-based system is dependable.	The blockchain-based system can be relied on to keep its promises.	I can trust a blockchain-based system.	I am familiar with a blockchain-based system.	I am aware of which organizations collect information I provide during the use of a blockchain-based system.	I am aware of the exact nature of the information that will be collected during the use of a blockchain-based system.	I believe that the information I put on a blockchain-based system can not be misused.	I believe that the blockchain accounts I use can not be intercepted by someone else.	I only register for web services that have a privacy policy.	I read the privacy policy of a web service before I register.	I look for a privacy certification of a web service before I register.	I read license agreements fully before I agree to them.	I regularly remove browser cookies.	I regularly use a pop-up window blocker.	I regularly check the computer for spyware.	I regularly clear my browser history.	I believe that using the blockchain-based system would be beneficial for me.	In my opinion, it would be desirable for me to use the blockchain-based system.	It would be good for me to use the blockchain-based system.	Do you have any other comments, questions, or concerns?
								Open-Ended Response	Response	Response	Response	Other (please specify)	Response	Other (please specify)	Response	Response	Response	Response	Response	Response	Response	Response	Response	Response	Response	Response	Response	Response	Response	Response	Response	Response	Response	Response	Response	Response	Response	Response	Response	Response	Response	Response	Response	Response	Response	Open-Ended Response
110005559728	270170625	2020-10-11 12:22:40	2020-10-11 12:24:21					c4r16e2h8i	Male	25 to 34	Masters		Computer Science		Asia	strongly agree	strongly agree	strongly agree	strongly agree	strongly agree	moderately agree
110005559608	270170625	2020-10-11 11:33:01	2020-10-11 11:39:37					yanqtaouuv	Male	45 to 54	Masters		Business and Financial Operations Occupations		North America	moderately agree	strongly agree	slightly agree	moderately agree	slightly agree	moderately agree	slightly agree	moderately agree	moderately agree	slightly agree	moderately agree	slightly agree	moderately agree	moderately agree	slightly agree	moderately agree	moderately agree	moderately agree	moderately agree	slightly agree	slightly agree	neither	neither	moderately agree	moderately agree	moderately agree	moderately agree	moderately agree	slightly agree	moderately agree	The blockchain-based system provides integrity trust.
110005558695	270170625	2020-10-11 02:04:38	2020-10-11 02:21:12					3jhdbgrs2z	Male	25 to 34	Bachelors		Computer Science		Europe	strongly agree	slightly agree	slightly agree	slightly agree	moderately agree	moderately disagree	slightly agree	slightly agree	neither	slightly agree	slightly agree	slightly agree	moderately agree	slightly agree	slightly agree	slightly disagree	slightly disagree	moderately disagree	slightly disagree	moderately agree	moderately agree	slightly agree	slightly disagree	moderately agree	strongly agree	strongly agree	moderately agree	moderately agree	slightly agree	moderately agree	In general although blockchain has hash storage to ensure data integrity, but performance wise, public blockchain is very slow. So, considering different level of trust, I think the blockchain can't be a solution to all trust issues of all of the collaborative business processes.
110005558646	270170625	2020-10-11 00:35:14	2020-10-11 00:43:17					qwerty	Male	45 to 54	PhD		Computer Science		North America	strongly agree	moderately agree	slightly agree	slightly agree	neither	moderately disagree	moderately agree	moderately agree	neither	moderately agree	slightly agree	slightly agree	slightly agree	slightly agree	slightly agree	slightly agree	slightly agree	neither	neither	moderately agree	moderately agree	neither	slightly disagree	moderately agree	strongly agree	strongly agree	moderately agree	moderately agree	moderately agree	slightly agree	Many corporates are not confident in the disruptive characteristics of blockchain. It may take time for its adoption in the general applications.
110005558621	270170625	2020-10-11 00:07:27	2020-10-11 00:11:49					mi1mrzw4j9	Female	25 to 34	Bachelors		Engineering		Oceania	moderately agree	slightly agree	neither	neither	neither	neither	slightly agree	neither	neither	slightly agree	slightly agree	neither	slightly agree	neither	neither	slightly disagree	moderately disagree	moderately disagree	moderately disagree	neither	slightly disagree	slightly disagree	moderately disagree	moderately agree	moderately agree	moderately agree	moderately agree	neither	neither	neither	Proper use cases of blockchain might increase user trust on this technology!
110005558194	270170625	2020-10-10 19:44:52	2020-10-10 19:53:30					hwtu4y4mov	Male	35 to 44	Masters		Computer Science		North America	strongly agree	strongly agree	slightly agree	neither	slightly agree	neither	neither	neither	slightly agree	slightly agree	slightly agree	slightly agree	neither	slightly agree	neither	slightly disagree	moderately disagree	moderately disagree	moderately disagree	neither	neither	slightly disagree	strongly disagree	strongly agree	strongly agree	strongly agree	strongly agree	slightly agree	slightly agree	slightly agree	I like how the blockchain and smart-contract offer transparency.
110005558083	270170625	2020-10-10 19:06:39	2020-10-10 19:11:29					123123123	Female	25 to 34	Masters		Computer Science		North America	moderately agree	moderately agree	slightly agree	neither	neither	slightly disagree	moderately agree	slightly agree	slightly agree	slightly agree	moderately agree	moderately agree	moderately agree	slightly agree	neither	neither	neither	neither	slightly disagree	slightly agree	slightly agree	neither	slightly disagree	moderately agree	moderately agree	strongly agree	moderately agree	slightly agree	neither	slightly agree	I don't think it's desirable, but if it has proven to be the most secure one, then I can think of using this. I think it's still in very complex form and people don't easily accept the new technology.
110005557795	270170625	2020-10-10 17:24:24	2020-10-10 17:28:51					xps5dnderj	Male	25 to 34	Masters		Computer Science		North America	strongly agree	moderately agree	moderately agree	moderately agree	moderately agree	moderately agree	strongly agree	strongly agree	moderately agree	moderately agree	moderately agree	moderately agree	moderately agree	moderately agree	moderately agree	slightly agree	slightly agree	slightly agree	moderately agree	moderately agree	moderately agree	moderately agree	neither	moderately agree	strongly agree	strongly agree	strongly agree	moderately agree	moderately agree	moderately agree	I have worked on blockchain and I think it will take at least a few more years before general people can accept it. It is still in an immature stage.
110005555124	270170625	2020-10-10 01:30:22	2020-10-10 01:36:57					6col379tzx	Male	35 to 44	Masters		Business and Financial Operations Occupations		Europe	moderately agree	moderately agree	neither	slightly agree	slightly agree	neither	slightly agree	neither	neither	slightly agree	neither	neither	slightly agree	neither	neither	neither	neither	slightly agree	neither	moderately agree	neither	slightly disagree	moderately disagree	slightly agree	slightly agree	slightly agree	moderately agree	slightly agree	neither	slightly agree	I know the blockchain based crypto is volatile in nature. But, blockchain for data sharing framework seems promising.
110005555062	270170625	2020-10-10 00:25:20	2020-10-10 00:30:42					cwayceb6i5	Male	25 to 34	PhD		Computer Science		Europe	strongly agree	moderately agree	slightly agree	neither	neither	neither	slightly agree	neither	neither	neither	neither	slightly agree	slightly agree	neither	neither	neither	neither	neither	neither	moderately agree	slightly agree	slightly agree	slightly disagree	moderately agree	strongly agree	strongly agree	strongly agree	neither	neither	neither	no.
110005554947	270170625	2020-10-09 23:20:10	2020-10-09 23:23:03					5vdel3uhbv	Female	35 to 44	Masters		Engineering		Oceania	moderately agree	slightly agree	neither	slightly agree	neither	neither	slightly agree	neither	neither	neither	neither	neither	slightly agree	neither	neither	neither	neither	neither	neither	neither	neither	neither	moderately disagree	moderately agree	moderately agree	moderately agree	strongly agree	neither	neither	neither	No comments
110005554892	270170625	2020-10-09 22:44:19	2020-10-09 22:49:03					9845528933	Male	25 to 34	Bachelors		Computer Science		Asia	strongly agree	strongly agree	moderately agree	strongly agree	strongly agree	strongly agree	strongly agree	slightly agree	slightly agree	moderately agree	moderately agree	neither	strongly disagree	moderately agree	slightly agree	slightly agree	moderately agree	neither	neither	strongly agree	slightly agree	slightly agree	neither	slightly agree	neither	moderately agree	strongly agree	strongly agree	moderately agree	moderately agree	I don't know how blockchain really works and its mechanism to ensure data security and integrity.
110005554645	270170625	2020-10-09 21:13:27	2020-10-09 21:21:47					wpeol33akw	Male	45 to 54	PhD		Computer Science		Oceania	moderately agree	moderately agree	moderately agree	neither	neither	neither	slightly agree	moderately agree	neither	slightly agree	slightly agree	moderately agree	moderately agree	moderately agree	moderately agree	slightly agree	slightly agree	moderately agree	moderately agree	moderately agree	neither	neither	slightly disagree	slightly agree	moderately agree	moderately agree	strongly agree	slightly agree	moderately agree	moderately agree	Challenges with the blockchain-based systems are immaturity, scalability and they are very complex to understand, and therefore difficult to adapt by the general public.
110005534924	270170625	2020-10-07 23:15:17	2020-10-07 23:21:20					aslps5nqwr	Female	25 to 34	PhD		Computer Science		Europe	strongly agree	moderately agree	neither	slightly agree	slightly disagree	neither	neither	neither	neither	slightly agree	neither	neither	neither	neither	slightly disagree	slightly disagree	slightly disagree	slightly disagree	slightly disagree	moderately agree	moderately agree	moderately agree	neither	moderately agree	slightly agree	moderately agree	moderately agree	neither	neither	neither	I look forward to using the system.
110005534081	270170625	2020-10-07 20:17:03	2020-10-07 20:19:47					1321212	Male	18 to 24	Bachelors		Computer Science		Africa	strongly agree	strongly agree	strongly agree	moderately agree	moderately agree	moderately agree	moderately agree	slightly agree	moderately agree	strongly agree	strongly agree	moderately agree	moderately agree	strongly agree	moderately agree	moderately agree	moderately agree	moderately agree	moderately agree	slightly agree	moderately agree	strongly agree	moderately agree	slightly agree	strongly agree	moderately agree	moderately agree	moderately agree	slightly agree	moderately agree	No
110005529302	270170625	2020-10-07 11:50:59	2020-10-07 12:03:15					7e9slzg4ph	Male	35 to 44	Masters		Computer Science		North America	strongly agree	moderately agree	slightly agree	slightly agree	neither	moderately disagree	slightly agree	slightly agree	neither	neither	slightly agree	neither	neither	neither	neither	neither	slightly disagree	neither	neither	slightly agree	neither	slightly agree	neither	strongly agree	strongly agree	strongly agree	strongly agree	neither	neither	neither	Not sure whether it is desirable to me now. But, it has huge potential to grow.
110005527563	270170625	2020-10-07 09:37:29	2020-10-07 09:54:51					sj1231	Male	25 to 34	Bachelors		Computer Science		Asia	slightly agree	slightly agree	neither	moderately agree	moderately agree	moderately agree	moderately agree	slightly agree	slightly agree	slightly agree	moderately agree	moderately agree	moderately agree	slightly agree	neither	slightly agree	moderately agree	slightly agree	slightly agree	neither	neither	neither	neither	moderately agree	moderately agree	slightly agree	moderately agree	slightly agree	slightly agree	slightly agree	no
110005525317	270170625	2020-10-06 22:45:22	2020-10-06 23:36:05					msd618lt8q	Male	25 to 34	Bachelors		Engineering		Asia	moderately agree	moderately agree	slightly agree	moderately agree	neither	moderately agree	moderately agree	moderately agree	slightly agree	slightly agree	slightly agree	slightly agree	neither	slightly agree	slightly agree	neither	neither	moderately agree	strongly agree	neither	neither	neither	neither	slightly agree	strongly agree	slightly agree	slightly agree	moderately agree	moderately agree	moderately agree	N-ATM
110005525089	270170625	2020-10-06 21:53:50	2020-10-06 21:58:23					v9pfpjrqgn	Male	25 to 34	Masters		Computer Science		North America	strongly agree	strongly agree	slightly agree	slightly agree	moderately disagree	slightly disagree	slightly agree	slightly agree	moderately disagree	neither	slightly agree	slightly disagree	neither	neither	neither	slightly disagree	neither	moderately disagree	slightly disagree	neither	neither	moderately agree	moderately disagree	moderately agree	moderately agree	strongly agree	strongly agree	neither	slightly disagree	slightly disagree	I am interested to learn more about such systems.
110005524904	270170625	2020-10-06 21:05:55	2020-10-06 21:13:50					7777	Male	25 to 34	Masters		Computer Science		North America	strongly agree	strongly agree	moderately agree	neither	neither	neither	strongly agree	moderately agree	moderately agree	moderately agree	moderately agree	moderately agree	moderately agree	moderately agree	moderately agree	neither	slightly agree	slightly agree	slightly agree	strongly agree	strongly disagree	strongly agree	strongly disagree	strongly disagree	strongly agree	strongly disagree	strongly disagree	strongly agree	strongly agree	strongly agree	Block chain is the topic of my interest
110005510667	270170625	2020-10-05 10:32:34	2020-10-05 10:38:33					hmyspmhfwr	Male	18 to 24	Bachelors		Computer Science		Asia	strongly agree	strongly agree	moderately agree	strongly agree	strongly agree	strongly agree	strongly agree	strongly agree	strongly agree	strongly agree	moderately agree	moderately agree	strongly agree	strongly agree	moderately agree	strongly agree	strongly agree	strongly agree	strongly agree	strongly agree	moderately agree	strongly agree	slightly agree	slightly agree	strongly agree	moderately agree	slightly agree	strongly agree	strongly agree	strongly agree	This blockchain technology helps in achieving Enhanced security
110005508668	270170625	2020-10-05 06:59:07	2020-10-05 07:08:28					ncin3w83mj	Male	25 to 34	Masters		Computer Science		North America	moderately agree	moderately agree	moderately agree	moderately agree	moderately agree	moderately agree	moderately agree	moderately agree	moderately agree	moderately agree	moderately agree	moderately agree	moderately agree	moderately agree	moderately agree	moderately agree	moderately agree	moderately agree	moderately agree	moderately agree	moderately agree	moderately agree	moderately agree	moderately agree	moderately agree	moderately agree	moderately agree	moderately agree	moderately agree	moderately agree	everything is clear
110005505570	270170625	2020-10-04 11:07:01	2020-10-04 11:07:39					96	Male	25 to 34	Masters		Business and Financial Operations Occupations		Africa	neither	slightly disagree	neither
110005501744	270170625	2020-10-03 00:15:01	2020-10-03 00:27:44					Flashline	Male	25 to 34	Masters		Business and Financial Operations Occupations		Oceania	slightly agree	strongly agree	neither	moderately agree	moderately agree	moderately agree	moderately agree	moderately agree	moderately agree	moderately agree	moderately agree	neither	slightly agree	slightly agree	neither	strongly agree	moderately agree	moderately agree	moderately agree	strongly agree	slightly agree	neither	neither	slightly agree	slightly agree	slightly agree	moderately agree	slightly agree	slightly agree	slightly agree	No
110005481835	270170625	2020-09-30 18:59:25	2020-09-30 19:05:24					762762	Female	25 to 34	Bachelors		Business and Financial Operations Occupations		North America	moderately agree	strongly agree	slightly agree	moderately agree	slightly agree	slightly agree	moderately agree	moderately agree	slightly agree	moderately agree	moderately agree	strongly agree	moderately agree	moderately agree	moderately agree	strongly agree	strongly agree	strongly agree	strongly agree	strongly agree	moderately agree	moderately agree	slightly agree	strongly agree	strongly agree	moderately agree	strongly agree	strongly agree	strongly agree	strongly agree	no
110005472593	270170625	2020-09-30 03:51:02	2020-09-30 04:07:04					3131	Male	18 to 24	Bachelors		Engineering		Asia	moderately agree	moderately agree	slightly agree	strongly agree	moderately agree	moderately agree	moderately agree	slightly agree	slightly agree	moderately agree	strongly agree	slightly agree	slightly agree	slightly agree	slightly agree	strongly agree	moderately agree	moderately agree	moderately agree	strongly agree	slightly agree	slightly agree	slightly agree	slightly agree	slightly agree	slightly agree	slightly agree	moderately agree	moderately agree	moderately agree	no
110005455822	270170625	2020-09-28 13:39:33	2020-09-28 13:45:34					maple syrup	Male	25 to 34	Bachelors		Engineering		North America	moderately agree	strongly agree	strongly disagree	moderately agree	moderately agree	moderately agree	moderately agree	slightly agree	slightly disagree	moderately agree	slightly agree	slightly agree	slightly agree	neither	strongly disagree	slightly agree	slightly disagree	slightly agree	slightly agree	strongly agree	moderately disagree	moderately disagree	moderately disagree	moderately agree	slightly agree	moderately disagree	moderately disagree	slightly agree	slightly agree	neither	none
110005450328	270170625	2020-09-28 08:36:11	2020-09-28 09:29:10					2mesv6urha	Female	25 to 34	Bachelors		Computer Science		North America	strongly agree	strongly agree	strongly agree	moderately agree	slightly agree	slightly disagree	moderately agree	moderately agree	slightly agree	moderately agree	moderately agree	moderately agree	moderately agree	moderately agree	strongly agree	moderately agree	moderately agree	slightly disagree	slightly disagree	strongly disagree	strongly disagree	strongly disagree	moderately disagree	strongly agree	moderately agree	strongly agree	strongly agree	moderately agree	moderately agree	moderately agree	No
110005447289	270170625	2020-09-27 17:51:56	2020-09-27 18:17:52					642tygehk6	Male	25 to 34	Bachelors		Engineering		North America	strongly agree	strongly agree	moderately agree	strongly agree	strongly agree	strongly agree	strongly agree	strongly agree	strongly agree	strongly agree	strongly agree	strongly agree	strongly agree	strongly agree	strongly agree	strongly agree	strongly agree	strongly agree	strongly agree	strongly agree	strongly agree	strongly agree	strongly agree	slightly agree	slightly agree	moderately agree	moderately agree	strongly agree	strongly agree	strongly agree	No
110005443927	270170625	2020-09-26 19:58:31	2020-09-26 20:09:00					byo00	Male	18 to 24	Bachelors		Engineering		North America	moderately agree	slightly agree	moderately disagree	slightly agree	slightly agree	slightly agree	slightly agree	neither	moderately agree	neither	slightly agree	moderately agree	moderately agree	moderately agree	slightly agree	slightly agree	neither	moderately agree	moderately agree	moderately agree	slightly agree	moderately agree	neither	slightly agree	strongly agree	strongly agree	slightly agree	moderately agree	slightly agree	moderately agree	No questions at this moment
110005440342	270170625	2020-09-26 03:54:00	2020-09-26 04:12:29					rsding6hzm	Male	35 to 44	PhD		Computer Science		Europe	strongly agree	strongly agree	moderately agree	moderately agree	moderately agree	moderately agree	moderately agree	moderately agree	moderately agree	moderately agree	moderately agree	moderately agree	moderately agree	moderately agree	slightly agree	neither	neither	slightly agree	moderately agree	moderately agree	neither	neither	neither	slightly agree	slightly agree	neither	slightly agree	moderately agree	moderately agree	moderately agree	I don't have depth knowledge on blockchain system so I have some security concern on data privacy
110005440022	270170625	2020-09-25 23:16:36	2020-09-25 23:20:24					qvum79bszl	Male	25 to 34	Masters		Computer Science		North America	strongly agree	strongly agree	strongly agree	slightly agree	slightly agree	slightly agree	moderately agree	moderately agree	slightly agree	moderately agree	slightly agree	moderately agree	moderately agree	moderately agree	moderately agree	moderately agree	moderately agree	moderately agree	moderately agree	moderately agree	moderately agree	moderately agree	moderately agree	moderately agree	moderately agree	moderately agree	moderately agree	moderately agree	moderately agree	moderately agree	No
110005435642	270170625	2020-09-25 14:06:40	2020-09-25 14:17:28					Autovity	Male	25 to 34	PhD		Engineering		North America	strongly agree	strongly agree	slightly agree	slightly agree	slightly agree	neither	slightly agree	slightly agree	slightly agree	slightly agree	slightly agree	neither	slightly agree	slightly agree	slightly agree	neither	neither	neither	neither	slightly disagree	slightly disagree	slightly disagree	slightly disagree	moderately agree	moderately agree	moderately agree	moderately agree	moderately agree	moderately agree	slightly agree	-
110005425626	270170625	2020-09-24 16:42:54	2020-09-24 16:48:32					h27j2w14jq	Male	25 to 34	Masters		Computer Science		North America	moderately agree	strongly agree	strongly agree	strongly agree	strongly agree	slightly agree	moderately agree	moderately agree	moderately agree	moderately agree	strongly agree	neither	strongly agree	strongly agree	strongly agree	neither	neither	slightly agree	slightly disagree	strongly disagree	strongly disagree	strongly disagree	strongly disagree	moderately disagree	slightly disagree	neither	strongly disagree	neither	neither	neither	N/A
110005413350	270170625	2020-09-23 20:26:47	2020-09-23 20:35:46					5pn9	Male	25 to 34	Masters		Life, Physical, and Social Science		Asia	strongly agree	strongly agree	strongly disagree	moderately agree	moderately agree	slightly agree	slightly agree	slightly agree	slightly agree	slightly agree	slightly agree	slightly agree	slightly agree	slightly agree	slightly agree	moderately disagree	strongly disagree	neither	neither	strongly disagree	strongly disagree	strongly disagree	strongly disagree	slightly agree	moderately agree	moderately disagree	moderately agree	neither	neither	neither	The video was a great resource to understand the concept but some terminologies were beyond my comprehension, as I'm an outsider of this field.
110005403558	270170625	2020-09-22 21:04:12	2020-09-22 21:12:19					740832	Male	35 to 44	Masters		Computer Science		Oceania	strongly agree	strongly agree	neither	slightly agree	moderately agree	neither	slightly agree	slightly agree	slightly agree	moderately agree	moderately agree	slightly agree	neither	neither	slightly disagree	neither	neither	slightly agree	neither	slightly agree	slightly disagree	moderately disagree	strongly disagree	slightly agree	slightly agree	slightly agree	slightly agree	neither	neither	neither	NA
110005397466	270170625	2020-09-22 09:26:20	2020-09-22 09:29:03					5r4epevkk8	Female	35 to 44	PhD		Computer Science		North America	strongly agree	strongly agree	moderately agree	strongly agree	moderately agree	moderately agree	strongly agree	strongly agree	moderately agree	strongly agree	strongly agree	strongly agree	strongly agree	strongly agree	strongly agree	strongly agree	moderately agree	strongly agree	strongly agree	strongly agree	moderately agree	strongly agree	moderately agree	strongly agree	strongly agree	strongly agree	strongly agree	strongly agree	strongly agree	strongly agree	N/A
110005392440	270170625	2020-09-21 16:13:44	2020-09-21 16:19:01					surveyee3	Male	25 to 34	Bachelors		Computer Science		North America	slightly agree	moderately agree	moderately agree	moderately agree	moderately agree	moderately agree	moderately agree	moderately agree	moderately agree	moderately agree	moderately agree	moderately agree	moderately agree	moderately agree	moderately agree	moderately agree	moderately agree	moderately agree	strongly agree	strongly agree	slightly agree	slightly agree	slightly agree	moderately agree	slightly agree	slightly agree	slightly agree	moderately agree	moderately agree	moderately agree	No
110005391963	270170625	2020-09-21 15:12:38	2020-09-21 15:48:09					3a5al1qpki	Male	25 to 34	Bachelors		Computer Science		Asia	strongly agree	strongly agree	moderately agree	strongly agree	strongly agree	slightly agree	strongly agree	strongly agree	strongly agree	strongly agree	strongly agree	strongly agree	strongly agree	strongly agree	moderately agree	slightly agree	moderately agree	moderately agree	strongly agree	moderately agree	moderately agree	moderately agree	slightly disagree	slightly disagree	strongly agree	moderately agree	moderately agree	strongly agree	strongly agree	strongly agree	I believe that the companies that provides blockchain based system, if they are regulated with strict compliances and regulatory rules, then the misuse of the information that we provide while using blockchain based systems will not be misused.
110005386402	270170625	2020-09-21 06:36:44	2020-09-21 07:13:58					4321	Female	25 to 34	Masters		Computer Science		Oceania	moderately agree	slightly agree	moderately agree	moderately agree	moderately agree	moderately agree	slightly agree	slightly agree	slightly agree	slightly agree	moderately agree	moderately agree	moderately agree	slightly agree	slightly disagree	moderately agree	moderately agree	strongly agree	strongly agree	moderately agree	strongly agree	strongly agree	strongly agree	slightly disagree	slightly agree	slightly agree	slightly disagree	neither	slightly agree	slightly agree	no
110005385787	270170625	2020-09-21 00:52:56	2020-09-21 01:09:45					12052422	Male	18 to 24	Masters		Engineering		Oceania	strongly agree	strongly agree	moderately agree	strongly agree	strongly agree	moderately agree	strongly agree	strongly agree	moderately agree	moderately agree	moderately agree	moderately agree	strongly agree	strongly agree	strongly agree	moderately agree	slightly agree	moderately agree	strongly agree	slightly agree	slightly agree	strongly agree	slightly agree	moderately agree	slightly agree	strongly agree	strongly agree	strongly agree	strongly agree	strongly agree	No comments.
110005382514	270170625	2020-09-20 03:36:22	2020-09-20 03:52:58					tjd852b9f8	Male	25 to 34	Masters		Engineering		Europe	strongly agree	moderately agree	strongly agree	moderately agree	strongly agree	moderately agree	moderately agree	moderately agree	moderately agree	moderately agree	moderately agree	moderately agree	moderately agree	moderately agree	strongly agree	moderately agree	moderately agree	moderately agree	moderately agree	strongly agree	neither	strongly agree	strongly disagree	slightly agree	slightly agree	slightly agree	slightly agree	moderately agree	moderately agree	moderately agree	I'm a PhD candidate in Blockchain and Smart Contracts domain
110005382382	270170625	2020-09-19 23:48:35	2020-09-20 00:24:33					306	Male	25 to 34	PhD		Engineering		North America	strongly agree	moderately agree	moderately disagree	moderately agree	moderately agree	moderately agree	moderately agree	slightly agree	moderately agree	moderately agree	slightly agree	moderately agree	slightly agree	moderately agree	slightly agree	moderately agree	neither	slightly agree	slightly agree	moderately agree	slightly disagree	slightly agree	moderately disagree	slightly disagree	moderately disagree	slightly disagree	slightly agree	slightly agree	slightly agree	slightly agree	Blockchain seems to be a dependable algorithm due to the decentralization of data/information recording and verification. I still believe there is a possibility of tampering to disrupt the trust barrier which could cause cascading failure of the technology itself in absence of a human verifications of the transactions.
110005382346	270170625	2020-09-19 23:09:59	2020-09-19 23:15:52					1110	Male	18 to 24	Graduated from high school		Computer Science		North America	strongly agree	strongly agree	slightly agree	moderately agree	strongly agree	strongly agree	strongly agree	strongly agree	strongly agree	strongly agree	strongly agree	moderately agree	strongly agree	strongly agree	slightly agree	strongly agree	strongly agree	strongly agree	strongly agree	neither	strongly disagree	neither	moderately disagree	moderately agree	strongly agree	strongly agree	neither	moderately agree	moderately agree	moderately agree	Nil
110005377798	270170625	2020-09-18 18:41:24	2020-09-18 18:51:22					iyu1u4chyd	Male	25 to 34	Masters		Computer Science		Asia	slightly agree	slightly agree	moderately agree	strongly agree	strongly agree	strongly agree	strongly agree	strongly agree	strongly agree	strongly agree	strongly agree	strongly agree	strongly agree	strongly agree	moderately agree	neither	slightly agree	strongly agree	moderately agree	slightly agree	slightly disagree	neither	moderately disagree	moderately disagree	slightly agree	slightly disagree	strongly disagree	strongly agree	strongly agree	strongly agree	Question# 12, I think it is a question with a wide range of answers, depending on how we define a 'Legitimate organization', if the 'Legitimate organizations' built the block-chain based systems & the architecture of the system itself.
110005376201	270170625	2020-09-18 11:53:24	2020-09-18 15:07:05					xq93ddyyin	Male	25 to 34	PhD		Computer Science		Asia	strongly agree	strongly agree	strongly agree	moderately agree	strongly agree	moderately agree	strongly agree	strongly agree	strongly agree	strongly agree	strongly agree	strongly agree	strongly agree	strongly agree	moderately agree	slightly disagree	neither	moderately agree	moderately agree	moderately agree	moderately disagree	slightly agree	strongly disagree	slightly agree	slightly agree	moderately agree	slightly agree	moderately agree	moderately agree	moderately agree	no
110005360147	270170625	2020-09-17 01:14:30	2020-09-17 06:47:27					hzahe8a1rxnu4ulx8w51yjalms8233ht	Male	25 to 34	Bachelors		Computer Science		Asia	slightly disagree	strongly agree	moderately agree	slightly disagree	slightly disagree	strongly disagree	slightly agree	slightly agree	strongly disagree	strongly disagree	strongly agree	neither	neither	neither	moderately agree	slightly disagree	neither	strongly disagree	neither	slightly agree	moderately disagree	moderately disagree	strongly disagree	slightly disagree	moderately agree	slightly disagree	moderately disagree	slightly agree	slightly agree	slightly agree	I find some questions vague and I don't quite understand them.
110005354401	270170625	2020-09-16 14:13:23	2020-09-16 14:15:53					yyg2ruc3qi	Female	25 to 34	PhD		Computer Science		Asia	strongly agree	strongly agree	strongly agree	strongly agree	strongly agree	strongly agree	strongly agree	strongly agree	strongly agree	strongly agree	strongly agree	strongly agree	strongly agree	strongly agree	strongly agree	strongly agree	strongly agree	strongly agree	moderately agree	strongly agree	slightly agree	slightly agree	moderately agree	strongly agree	strongly agree	strongly agree	moderately agree	strongly agree	strongly agree	strongly agree	N/A
110005331839	270170625	2020-09-14 19:24:46	2020-09-14 19:31:56					raj1106	Male	25 to 34	Masters		Life, Physical, and Social Science		Asia	moderately agree	moderately agree	slightly agree	strongly agree	moderately agree	moderately agree	moderately agree	moderately agree	slightly agree	slightly agree	strongly agree	strongly agree	slightly agree	moderately agree	slightly agree	neither	slightly agree	slightly disagree	moderately disagree	neither	neither	slightly disagree	slightly agree	moderately agree	strongly agree	neither	strongly agree	moderately agree	moderately agree	neither	I was looking for uses of blockchain while sharing data.
110005319838	270170625	2020-09-13 15:56:41	2020-09-13 16:01:53					cikfjksjfajgskdjfl	Male	25 to 34	Masters		Engineering		Asia	strongly agree	moderately agree	neither	moderately agree	moderately agree	moderately agree	moderately agree	moderately agree	moderately agree	moderately agree	moderately agree	moderately agree	moderately agree	moderately agree	slightly agree	moderately disagree	moderately disagree	moderately agree	slightly agree	slightly agree	slightly agree	slightly disagree	slightly disagree	slightly disagree	slightly agree	slightly agree	slightly agree	slightly agree	slightly agree	slightly agree	no
110005319256	270170625	2020-09-13 13:28:28	2020-09-13 13:40:41					mw681cg4l6	Male	35 to 44	PhD		Computer Science		Africa	strongly agree	moderately agree	moderately agree	moderately agree	moderately agree	slightly agree	strongly agree	moderately agree	moderately agree	strongly agree	moderately agree	strongly agree	moderately agree	strongly agree	strongly agree	neither	moderately agree	moderately agree	moderately agree	moderately disagree	moderately disagree	strongly disagree	moderately disagree	moderately disagree	slightly agree	slightly disagree	slightly disagree	moderately agree	strongly agree	strongly agree	No
110005317761	270170625	2020-09-13 02:11:51	2020-09-13 02:12:45					6no4nlcx65	Female	25 to 34	Bachelors		Computer Science		Asia	slightly agree	slightly agree	slightly agree
110005317718	270170625	2020-09-13 01:01:04	2020-09-13 01:15:49					6no4nlcx65	Female	25 to 34	Bachelors		Computer Science		Asia	slightly agree	slightly agree	slightly agree	moderately agree	slightly agree	slightly agree	neither	slightly agree	neither	slightly agree	neither	moderately agree	moderately agree	slightly agree	neither	slightly disagree	slightly disagree	neither	slightly disagree	slightly disagree	slightly disagree	slightly disagree	slightly disagree	slightly agree	slightly agree	slightly disagree	slightly disagree	slightly agree	slightly agree	slightly agree	No questions
110005316185	270170625	2020-09-12 14:46:10	2020-09-12 14:57:02					786950	Male	25 to 34	Masters		Engineering		North America	slightly agree	slightly agree	slightly agree	moderately agree	moderately agree	moderately disagree	moderately agree	moderately agree	moderately agree	strongly agree	moderately agree	neither	moderately agree	moderately agree	slightly agree	neither	slightly agree	slightly agree	strongly agree	slightly disagree	moderately disagree	slightly disagree	moderately disagree	slightly disagree	moderately agree	slightly disagree	slightly disagree	moderately agree	moderately agree	moderately agree	NA
110005311033	270170625	2020-09-11 14:57:30	2020-09-11 15:02:50					4321	Female	25 to 34	Masters		Computer Science		Asia	strongly agree	strongly agree	moderately disagree	moderately agree	strongly agree	strongly agree	strongly agree	moderately agree	moderately agree	moderately agree	moderately agree	moderately agree	moderately agree	moderately agree	slightly disagree	slightly disagree	slightly disagree	strongly agree	strongly agree	strongly agree	moderately agree	moderately agree	slightly agree	strongly agree	strongly agree	strongly agree	moderately agree	strongly agree	strongly agree	strongly agree	I would like to know more about smart contracts and are they mandatory each time I use a blockchain based web service. If I want to use a blockchain based system, does that require extra payment or not.
110005305239	270170625	2020-09-11 00:59:58	2020-09-11 01:03:41					8ts16dv1dl	Male	25 to 34	Masters		Computer Science		Africa	strongly agree	strongly agree	strongly agree	moderately agree	moderately agree	moderately agree	moderately agree	moderately agree	slightly agree	moderately agree	moderately agree	moderately agree	moderately agree	moderately agree	moderately agree	moderately agree	moderately agree	moderately agree	slightly agree	moderately disagree	strongly disagree	strongly disagree	strongly disagree	strongly disagree	slightly agree	moderately disagree	moderately disagree	moderately agree	moderately agree	moderately agree	None
110005303306	270170625	2020-09-10 18:15:15	2020-09-10 18:23:46					g1pudcthyc	Male	25 to 34	Masters		Engineering		Asia	strongly disagree	strongly disagree	moderately disagree	strongly agree	strongly agree	strongly agree	strongly agree	strongly agree	strongly agree	strongly agree	strongly agree	strongly agree	strongly agree	strongly agree	strongly agree	strongly agree	strongly agree	strongly agree	strongly agree	strongly agree	strongly agree	strongly agree	strongly agree	strongly agree	strongly agree	strongly agree	strongly agree	strongly agree	strongly agree	strongly agree	no.
110005292254	270170625	2020-09-09 23:18:04	2020-09-09 23:24:05					ijw	Female	25 to 34	Masters		Computer Science		Asia	strongly agree	strongly agree	strongly agree	strongly agree	strongly agree	strongly agree	strongly agree	strongly agree	slightly agree	slightly agree	strongly agree	neither	moderately agree	moderately agree	strongly agree	strongly agree	strongly agree	moderately agree	strongly agree	moderately disagree	strongly disagree	strongly disagree	strongly disagree	strongly disagree	strongly agree	strongly disagree	moderately disagree	strongly agree	strongly agree	strongly agree	N/A
110005277916	270170625	2020-09-08 00:08:21	2020-09-09 00:44:44					5vb6o2n5va	Male	35 to 44	Masters		Engineering		Asia	moderately agree	strongly agree	moderately agree	moderately agree	moderately agree	moderately agree	moderately agree	moderately agree	moderately agree	moderately agree	strongly agree	strongly agree	moderately agree	moderately agree	moderately agree	moderately agree	moderately agree	moderately agree	slightly agree	slightly agree	neither	neither	neither	slightly agree	slightly agree	slightly agree	slightly agree	moderately agree	moderately agree	moderately agree	no
110005276555	270170625	2020-09-08 18:10:52	2020-09-08 18:14:16					Shm677	Female	25 to 34	PhD		Engineering		Asia	strongly agree	moderately agree	slightly agree	strongly agree	strongly agree	strongly agree	strongly agree	strongly agree	strongly agree	strongly agree	strongly agree	slightly agree	strongly agree	strongly agree	moderately agree	neither	slightly agree	moderately agree	strongly agree	moderately agree	strongly agree	strongly agree	strongly agree	slightly agree	slightly agree	slightly agree	slightly agree	moderately agree	moderately agree	strongly agree	Thank u No commnet
110005274698	270170625	2020-09-08 14:18:27	2020-09-08 14:30:25					n57	Female	25 to 34	Masters		Computer Science		Asia	strongly agree	strongly agree	neither	strongly agree	strongly agree	neither	moderately agree	moderately agree	moderately agree	moderately agree	moderately agree	neither	moderately agree	moderately agree	moderately disagree	neither	moderately agree	strongly agree	strongly agree	strongly agree	moderately agree	strongly agree	slightly agree	moderately agree	strongly agree	moderately agree	moderately agree	moderately disagree	moderately disagree	neither	No
110005273803	270170625	2020-09-08 13:10:53	2020-09-08 13:22:07					wgxyd5lgfh	Female	18 to 24	Masters		Computer Science		Asia	strongly agree	strongly agree	slightly agree	strongly agree	strongly agree	moderately agree	moderately agree	moderately agree	moderately agree	strongly agree	moderately agree	moderately agree	slightly agree	moderately agree	slightly agree	slightly agree	moderately agree	slightly disagree	neither	strongly agree	slightly disagree	strongly agree	moderately disagree	slightly disagree	strongly agree	strongly agree	strongly disagree	strongly agree	moderately agree	moderately agree	No
110005271398	270170625	2020-09-08 09:34:08	2020-09-08 09:59:18					9989122	Male	25 to 34	Masters		Computer Science		Asia	moderately agree	moderately agree	slightly agree	slightly disagree	slightly disagree	slightly disagree	moderately agree	slightly agree	slightly agree	slightly agree	slightly agree	moderately agree	moderately agree	moderately agree	slightly agree	slightly disagree	slightly disagree	slightly disagree	slightly agree	moderately agree	moderately disagree	moderately disagree	moderately disagree	slightly agree	moderately agree	slightly agree	moderately agree	slightly agree	moderately agree	slightly agree	I do not have much knowledge of blockchain technology. Still, I believe it is beneficial for us.
110005269194	270170625	2020-09-08 01:22:29	2020-09-08 01:35:32					NBj*&mdk278djk	Male	35 to 44	Masters		Engineering		Asia	strongly agree	strongly agree	moderately agree	strongly agree	strongly agree	strongly agree	strongly agree	strongly agree	strongly agree	strongly agree	strongly agree	strongly agree	strongly agree	strongly agree	strongly agree	strongly agree	moderately agree	moderately agree	moderately agree	strongly agree	strongly agree	strongly agree	strongly agree	moderately agree	strongly agree	strongly agree	strongly agree	strongly agree	strongly agree	strongly agree	How can we introduce the regulatory authority in blockchain's jurisdiction as I think it eliminates the presence of centralised regulatory authority in transactions ?
110005268714	270170625	2020-09-07 21:49:21	2020-09-07 21:59:14					Bij@2020@09-08!Np.	Male	35 to 44	Masters		Engineering		Asia	neither	slightly agree	neither	moderately agree	slightly agree	moderately agree	moderately agree	slightly agree	moderately agree	moderately agree	strongly agree	neither	slightly agree	slightly agree	moderately disagree	moderately agree	moderately agree	moderately agree	moderately agree	neither	neither	neither	neither	neither	moderately agree	slightly agree	slightly agree	neither	neither	neither	I have only little information i.e heard about blockchain-based system and don't know how it works. So, I cannot comment on it.
110005266149	270170625	2020-09-07 11:49:48	2020-09-07 11:55:48					pcam	Male	25 to 34	Masters		Computer Science		North America	moderately agree	strongly agree	neither	moderately agree	moderately agree	slightly agree	slightly agree	neither	slightly disagree	slightly agree	moderately agree	moderately agree	strongly agree	moderately agree	neither	moderately agree	slightly agree	moderately disagree	strongly agree	slightly agree	moderately disagree	slightly agree	strongly disagree	moderately disagree	moderately agree	moderately disagree	neither	neither	neither	neither	N/A
110005265647	270170625	2020-09-07 09:26:11	2020-09-07 09:59:31					xatsatan	Male	25 to 34	Masters		Engineering		Asia	slightly agree	strongly agree	neither	moderately agree	moderately agree	neither	moderately agree	moderately agree	strongly agree	strongly agree	strongly agree	moderately agree	moderately agree	moderately agree	slightly agree	neither	neither	moderately agree	moderately agree	moderately agree	slightly agree	slightly agree	slightly agree	strongly agree	strongly agree	strongly agree	moderately agree	moderately agree	moderately agree	moderately agree	No
110005263539	270170625	2020-09-06 14:42:09	2020-09-06 14:55:59					Exp2020	Female	35 to 44	Masters		Computer Science		Africa	strongly agree	strongly agree	strongly agree	strongly agree	strongly agree	strongly agree	moderately agree	moderately agree	moderately agree	strongly agree	strongly agree	moderately agree	moderately agree	moderately agree	moderately agree	moderately agree	moderately agree	moderately agree	slightly agree	slightly agree	slightly agree	slightly agree	slightly agree	slightly agree	slightly agree	slightly disagree	slightly disagree	moderately agree	moderately agree	moderately agree	No
110005260032	270170625	2020-09-05 11:27:37	2020-09-05 11:42:52					vehicle	Male	25 to 34	Masters		Computer Science		Asia	strongly agree	strongly agree	moderately agree	strongly agree	strongly agree	strongly agree	strongly agree	moderately agree	strongly agree	strongly agree	strongly agree	strongly agree	strongly agree	strongly agree	moderately agree	moderately agree	moderately agree	strongly agree	moderately agree	neither	moderately disagree	moderately disagree	moderately disagree	strongly agree	moderately agree	moderately agree	moderately agree	strongly agree	strongly agree	strongly agree	NA
110005259636	270170625	2020-09-05 09:52:11	2020-09-05 10:19:13					240915101409	Female	25 to 34	Masters		Computer Science		Asia	strongly agree	strongly agree	moderately agree	strongly agree	strongly agree	strongly agree	strongly agree	strongly agree	strongly agree	strongly agree	strongly agree	moderately agree	strongly agree	strongly agree	strongly agree	slightly agree	strongly agree	strongly agree	strongly agree	strongly agree	strongly agree	strongly agree	slightly agree	strongly agree	strongly agree	slightly agree	slightly disagree	strongly agree	strongly agree	strongly agree	As blockchain is unalterable and new chains are added not edited, there could arise some cases when the sytem holding blockchain overflows. So, efficient data structure would be necessary such as adaptaptive size of the blockchain
110005257763	270170625	2020-09-04 20:53:35	2020-09-04 20:59:43					787879	Female	25 to 34	Bachelors		Computer Science		Asia	moderately agree	strongly agree	moderately agree	moderately agree	strongly agree	moderately agree	moderately agree	moderately agree	strongly agree	strongly agree	strongly agree	strongly agree	moderately agree	strongly agree	moderately agree	moderately agree	strongly disagree	slightly agree	moderately agree	moderately agree	slightly agree	neither	slightly agree	moderately agree	moderately agree	moderately agree	moderately agree	strongly agree	moderately agree	moderately agree	Nothing specific
110005257439	270170625	2020-09-04 19:41:48	2020-09-04 20:14:45					w9mxzei4n23wjc7n	Male	25 to 34	PhD		Engineering		Asia	strongly agree	strongly agree	moderately disagree	moderately agree	strongly agree	slightly agree	strongly agree	strongly agree	moderately agree	moderately agree	moderately agree	moderately agree	slightly agree	moderately agree	slightly disagree	moderately disagree	moderately disagree	neither	moderately agree	slightly agree	slightly disagree	slightly disagree	slightly disagree	strongly agree	strongly agree	moderately agree	strongly agree	moderately agree	moderately agree	moderately agree	no
110005255458	270170625	2020-09-04 15:27:30	2020-09-04 15:46:06					32oxjuzjtf	Male	18 to 24	Masters		Computer Science		Asia	moderately agree	strongly agree	strongly agree	moderately agree	slightly agree	moderately disagree	moderately agree	moderately agree	slightly agree	slightly agree	strongly agree	strongly agree	strongly agree	slightly agree	moderately agree	moderately disagree	slightly agree	moderately disagree	slightly disagree	strongly agree	slightly agree	moderately disagree	moderately disagree	strongly disagree	strongly agree	neither	strongly disagree	slightly agree	neither	neither	N/A
110005253834	270170625	2020-09-04 13:34:16	2020-09-04 13:41:29					knqa536v6c	Male	25 to 34	Masters		Computer Science		Asia	slightly agree	slightly agree	slightly agree	moderately agree	moderately agree	moderately agree	moderately agree	moderately agree	moderately agree	moderately agree	moderately agree	moderately agree	moderately agree	moderately agree	moderately agree	slightly disagree	neither	moderately disagree	slightly disagree	moderately agree	moderately disagree	slightly disagree	moderately disagree	moderately agree	moderately agree	moderately agree	moderately agree	moderately agree	moderately agree	moderately agree	no
110005253414	270170625	2020-09-04 12:47:31	2020-09-04 12:54:58					1995	Male	25 to 34	Masters		Engineering		Asia	strongly agree	moderately agree	slightly agree	moderately agree	strongly agree	slightly agree	strongly agree	strongly agree	strongly agree	strongly agree	strongly agree	strongly agree	strongly agree	moderately agree	moderately agree	slightly agree	slightly agree	moderately agree	strongly agree	slightly agree	neither	neither	moderately disagree	slightly agree	moderately agree	moderately agree	moderately agree	moderately agree	moderately agree	moderately agree	Can blockchain be implemented in say, power system scenario?
110005249307	270170625	2020-09-04 05:52:20	2020-09-04 06:07:30					brpk2937dn	Male	25 to 34	Masters		Computer Science		Asia	strongly agree	strongly agree	moderately agree	moderately agree	moderately agree	moderately agree	moderately agree	moderately agree	slightly agree	moderately agree	strongly agree	moderately agree	moderately agree	moderately agree	moderately agree	neither	neither	neither	moderately agree	strongly agree	moderately agree	strongly agree	slightly agree	slightly agree	strongly agree	strongly agree	neither	moderately agree	slightly agree	slightly agree	I am concerned about blockchains not having a regulatory body. In case of a legal dispute, whose help should I seek and how will the people involve in the incident will be brought to justice?
110005248366	270170625	2020-09-03 21:40:08	2020-09-03 21:49:22					141414	Male	25 to 34	Masters		Engineering		Asia	moderately agree	moderately agree	slightly agree	moderately agree	slightly agree	neither	slightly agree	neither	neither	neither	slightly agree	slightly agree	neither	slightly agree	slightly agree	slightly agree	neither	neither	slightly agree	moderately agree	moderately agree	slightly agree	moderately agree	moderately disagree	slightly disagree	neither	slightly agree	slightly agree	slightly agree	slightly agree	No concerns at this moment,
