# Supplementary material for: Augmenting the technology acceptance model with trust model for the initial adoption of a blockchain-based system
Source: PeerJ Comput Sci. 2021 May 21;7:e502. doi: 10.7717/peerj-cs.502 (PMC8157082; doi:10.7717/peerj-cs.502)
Supplement: Supplemental Information 7 [file peerj-cs-07-502-s007.zip › Survey Original RAW Data/Second Part of the SystemConsortium Network Blockchain-based user-cont.xlsx]

## Sheet: Sheet
Respondent ID	Collector ID	Start Date	End Date	Email Address	First Name	Last Name	Custom Data 1	Please provide the ID that you generated for the pretest survey	I am familiar with blockchain and smart contracts.	Learning to operate this system is easy.	I find it easy to get this system to do what I want it to do.	My interaction with this system is clear and understandable.	I find this system to be flexible to interact with.	I feel it is easy to become skillful at using this system.	I find this system easy to use.	Using this system would enable me to share data more quickly in the consortium network.	Using this system would improve performance with data sharing.	Using this system would increase productivity with data sharing.	Using this system would increase effectiveness with data sharing.	Using this system would make it easier to share and access data by incentivizing the data owners.	I find this system useful for sharing and accessing user data by incentivizing the data owners.	I am satisfied with the feature of sharing user data in the consortium blockchain network.	I am satisfied with the methods of accessing user data by providing incentives to the data owners.	I am satisfied with how the system grants access to user data after fulfilling the terms of smart contracts.	I am satisfied with how the system creates a proof of the existence of transactions via smart contracts.	I would like to use this system to share user data.	I would like to follow smart contracts for accessing user data.	I would enjoy using this system when I need to use it.	It is worthwhile to use this system to share user data and provide incentives to the data owners for accessing their data.	I will use this system to share user data and provide incentives to the data owners for accessing their data.	I intend to use this system to share user data and provide incentives to the data owners for accessing their data.	I believe appropriate processes will handle the information I provide with blockchain.	I believe that the information I provide will be stored securely.	I believe that only legitimate organizations can view the information I provide to this system.	I believe that this blockchain-based system is trustworthy.	This system can be relied on to keep its promises.	This system is dependable.	This system has integrity.	This system protects my privacy.	This system secures my information.	I am familiar with this system.	I am confident in this system.	I can trust this system.	I am aware of which organizations access the user data during the use of this blockchain-based system.	I am aware of the exact nature of the information that will be collected during the use of this system.	I believe that the information I put on this system can not be misused.	I believe that the blockchain accounts that I use on this system can not be intercepted by someone else.	I believe that using the blockchain-based system would be beneficial for me.	In my opinion, it would be desirable for me to use the blockchain-based system.
								Open-Ended Response	Response	Response	Response	Response	Response	Response	Response	Response	Response	Response	Response	Response	Response	Response	Response	Response	Response	Response	Response	Response	Response	Response	Response	Response	Response	Response	Response	Response	Response	Response	Response	Response	Response	Response	Response	Response	Response	Response	Response	Response	Response
110005559953	270170627	2020-10-11 13:26:25	2020-10-11 13:36:14					yanqtaouuv	slightly agree	slightly agree	slightly disagree	slightly agree	slightly agree	slightly agree	slightly agree	neither	neither	slightly agree	slightly agree	moderately agree	moderately agree	moderately agree	moderately agree	slightly agree	moderately agree	moderately agree	moderately agree	moderately agree	moderately agree	moderately agree	strongly agree	moderately agree	moderately agree	slightly agree	moderately agree	moderately agree	moderately agree	strongly agree	moderately agree	moderately agree	moderately agree	strongly agree	strongly agree	moderately agree	moderately agree	slightly agree	neither	moderately agree	moderately agree
110005559146	270170627	2020-10-11 08:34:32	2020-10-11 08:56:29					3jhdbgrs2z	slightly agree	moderately agree	neither	slightly agree	neither	moderately agree	slightly agree	slightly disagree	neither	neither	neither	moderately agree	moderately agree	slightly agree	slightly agree	moderately agree	moderately agree	moderately agree	moderately agree	moderately agree	moderately agree	moderately agree	moderately agree	slightly agree	slightly disagree	slightly disagree	moderately agree	moderately agree	moderately agree	moderately agree	moderately agree	slightly agree	moderately agree	moderately agree	moderately agree	slightly agree	neither	slightly disagree	neither	moderately agree	moderately agree
110005558660	270170627	2020-10-11 00:55:44	2020-10-11 01:07:56					qwerty	slightly agree	neither	slightly agree	slightly agree	slightly agree	slightly agree	slightly disagree	slightly disagree	slightly disagree	neither	neither	moderately agree	moderately agree	neither	slightly agree	moderately agree	moderately agree	slightly agree	slightly agree	neither	slightly agree	slightly agree	slightly agree	slightly agree	slightly agree	slightly agree	moderately agree	moderately agree	slightly agree	slightly agree	moderately agree	slightly agree	moderately agree	moderately agree	moderately agree	strongly agree	strongly agree	slightly disagree	neither	moderately agree	slightly agree
110005558635	270170627	2020-10-11 00:20:53	2020-10-11 00:30:53					mi1mrzw4j9	neither	slightly agree	slightly disagree	neither	slightly disagree	neither	slightly agree	slightly disagree	neither	neither	slightly agree	slightly agree	slightly agree	neither	slightly agree	slightly agree	slightly agree	neither	slightly agree	neither	slightly agree	slightly agree	slightly agree	slightly agree	neither	neither	slightly agree	slightly agree	slightly agree	slightly agree	slightly disagree	neither	slightly agree	slightly agree	slightly agree	slightly agree	slightly agree	slightly agree	slightly agree	slightly agree	slightly agree
110005558230	270170627	2020-10-10 20:02:26	2020-10-10 20:11:37					hwtu4y4mov	slightly agree	slightly agree	slightly disagree	slightly agree	neither	slightly agree	neither	slightly disagree	neither	slightly disagree	neither	moderately agree	moderately agree	slightly disagree	slightly agree	moderately agree	moderately agree	neither	slightly agree	slightly disagree	slightly agree	slightly agree	slightly agree	slightly disagree	moderately disagree	slightly disagree	neither	slightly agree	neither	slightly agree	slightly agree	neither	slightly agree	slightly agree	neither	slightly agree	slightly disagree	slightly disagree	moderately disagree	slightly agree	neither
110005557812	270170627	2020-10-10 17:29:14	2020-10-10 17:33:52					xps5dnderj	moderately agree	strongly agree	strongly agree	strongly agree	moderately agree	strongly agree	strongly agree	strongly agree	strongly agree	moderately agree	moderately agree	strongly agree	strongly agree	moderately agree	moderately agree	moderately agree	strongly agree	moderately agree	moderately agree	slightly agree	moderately agree	strongly agree	strongly agree	moderately agree	moderately agree	moderately agree	strongly agree	strongly agree	strongly agree	strongly agree	moderately agree	moderately agree	strongly agree	strongly agree	strongly agree	strongly agree	strongly agree	moderately agree	moderately agree	strongly agree	moderately agree
110005556305	270170627	2020-10-10 10:06:47	2020-10-10 10:10:18					9845528933	moderately agree	strongly agree	moderately agree	moderately agree	moderately agree	moderately agree	strongly agree	moderately agree	strongly agree	strongly agree	strongly agree	slightly agree	neither	moderately agree	moderately agree	moderately agree	moderately agree	moderately agree	slightly agree	moderately agree	strongly agree	strongly agree	strongly agree	neither	moderately agree	moderately agree	moderately agree	moderately agree	moderately agree	strongly agree	moderately agree	moderately agree	strongly agree	moderately agree	moderately agree	moderately agree	moderately agree	moderately agree	moderately agree	moderately agree	moderately agree
110005554745	270170627	2020-10-09 21:46:44	2020-10-09 21:51:03					wpeol33akw	moderately agree	moderately agree	slightly agree	slightly agree	slightly agree	moderately agree	slightly agree	moderately agree	moderately agree	strongly agree	strongly agree	moderately agree	strongly agree	strongly agree	strongly agree	strongly agree	strongly agree	slightly agree	moderately agree	moderately agree	moderately agree	strongly agree	strongly agree	moderately agree	moderately agree	strongly agree	strongly agree	strongly agree	strongly agree	strongly agree	moderately agree	moderately agree	moderately agree	moderately agree	strongly agree	moderately agree	moderately agree	neither	moderately agree	moderately agree	strongly agree
110005534995	270170627	2020-10-07 23:46:21	2020-10-07 23:56:26					aslps5nqwr	slightly agree	slightly agree	slightly agree	slightly agree	neither	moderately agree	slightly agree	moderately agree	moderately agree	slightly agree	moderately agree	moderately agree	strongly agree	moderately agree	moderately agree	moderately agree	moderately agree	slightly agree	slightly agree	moderately agree	moderately agree	moderately agree	moderately agree	slightly agree	slightly agree	slightly agree	moderately agree	moderately agree	moderately agree	moderately agree	slightly agree	moderately agree	moderately agree	moderately agree	moderately agree	moderately agree	moderately agree	slightly agree	slightly agree	slightly agree	moderately agree
110005534116	270170627	2020-10-07 20:24:21	2020-10-07 20:26:20					10012100	strongly agree	strongly agree	strongly agree	strongly agree	strongly agree	strongly agree	strongly agree	moderately agree	moderately agree	strongly agree	strongly agree	moderately agree	strongly agree	moderately agree	moderately agree	slightly agree	moderately agree	strongly agree	strongly agree	strongly agree	strongly agree	strongly agree	strongly agree	moderately agree	moderately agree	strongly agree	strongly agree	strongly agree	strongly agree	strongly agree	moderately agree	moderately agree	strongly agree	strongly agree	strongly agree	strongly agree	strongly agree	moderately agree	moderately agree	strongly agree	strongly agree
110005529651	270170627	2020-10-07 12:24:40	2020-10-07 12:27:55					7e9slzg4ph	slightly agree	moderately agree	moderately agree	moderately agree	moderately agree	moderately agree	moderately agree	moderately agree	slightly agree	moderately agree	moderately agree	strongly agree	strongly agree	moderately agree	moderately agree	moderately agree	strongly agree	slightly agree	moderately agree	moderately agree	slightly agree	slightly agree	moderately agree	moderately agree	moderately agree	moderately agree	moderately agree	moderately agree	moderately agree	moderately agree	moderately agree	moderately agree	moderately agree	moderately agree	moderately agree	moderately agree	moderately agree	slightly agree	slightly agree	moderately agree	moderately agree
110005528265	270170627	2020-10-07 10:40:10	2020-10-07 10:46:18					msd618lt8q	slightly agree	slightly agree	slightly disagree	neither	moderately agree	moderately agree	slightly agree	slightly agree	moderately agree	moderately agree	moderately agree	moderately agree	slightly agree	slightly agree	slightly agree	slightly agree	slightly agree	neither	neither	slightly agree	slightly agree	slightly agree	slightly agree	neither	moderately agree	slightly agree	moderately agree	moderately agree	moderately agree	moderately agree	moderately agree	moderately agree	slightly agree	slightly agree	slightly agree	slightly agree	neither	moderately agree	strongly agree	neither	neither
110005528110	270170627	2020-10-07 10:27:03	2020-10-07 10:35:14					sj1231	moderately agree	moderately agree	moderately agree	moderately agree	moderately agree	moderately agree	moderately agree	slightly agree	moderately agree	moderately agree	moderately agree	moderately agree	moderately agree	slightly agree	moderately agree	moderately agree	moderately agree	moderately agree	moderately agree	moderately agree	moderately agree	moderately agree	moderately agree	moderately agree	moderately agree	moderately agree	moderately agree	moderately agree	moderately agree	moderately agree	moderately agree	moderately agree	moderately agree	moderately agree	moderately agree	strongly agree	strongly agree	moderately agree	strongly agree	moderately agree	moderately agree
110005525219	270170627	2020-10-06 22:37:14	2020-10-06 22:53:57					v9pfpjrqgn	slightly agree	slightly agree	slightly agree	slightly agree	neither	moderately agree	slightly agree	moderately agree	moderately agree	moderately agree	slightly agree	strongly agree	strongly agree	slightly agree	slightly agree	slightly agree	strongly agree	slightly agree	slightly agree	slightly agree	moderately agree	moderately agree	moderately agree	moderately agree	moderately agree	moderately agree	strongly agree	moderately agree	moderately agree	moderately agree	slightly agree	slightly agree	moderately agree	moderately agree	moderately agree	moderately agree	moderately agree	slightly disagree	moderately disagree	slightly agree	slightly agree
110005524977	270170627	2020-10-06 21:23:46	2020-10-06 21:27:09					7777	strongly agree	moderately agree	strongly agree	moderately agree	moderately agree	strongly agree	strongly agree	strongly agree	strongly agree	strongly agree	slightly agree	moderately agree	strongly agree	strongly agree	strongly agree	strongly agree	strongly agree	strongly agree	moderately agree	strongly agree	strongly agree	moderately agree	strongly agree	strongly agree	moderately agree	moderately agree	strongly agree	strongly agree	moderately agree	moderately agree	moderately agree	moderately agree	moderately agree	moderately agree	moderately agree	moderately agree	moderately agree	strongly agree	moderately agree	moderately agree	moderately agree
110005510914	270170627	2020-10-05 10:51:10	2020-10-05 11:00:12					hmyspmhfwr	moderately agree	strongly agree	strongly agree	strongly agree	strongly agree	strongly agree	strongly agree	strongly agree	strongly agree	strongly agree	strongly agree	strongly agree	moderately agree	strongly agree	moderately agree	strongly agree	strongly agree	strongly agree	strongly agree	strongly agree	strongly agree	strongly agree	strongly agree	strongly agree	strongly agree	strongly agree	strongly agree	strongly agree	strongly agree	strongly agree	strongly agree	strongly agree	strongly agree	strongly agree	strongly agree	strongly agree	strongly agree	strongly agree	strongly agree	strongly agree	strongly agree
110005483850	270170627	2020-10-01 06:06:51	2020-10-01 06:11:09					maple syrup	slightly agree	slightly agree	neither	slightly agree	slightly agree	slightly agree	moderately agree	moderately agree	slightly agree	slightly agree	slightly agree	moderately agree	moderately agree	slightly agree	slightly agree	moderately agree	moderately agree	slightly agree	slightly agree	slightly agree	slightly agree	slightly agree	slightly agree	strongly agree	strongly agree	strongly agree	moderately agree	moderately agree	moderately agree	moderately agree	moderately agree	moderately agree	moderately agree	moderately agree	moderately agree	moderately agree	moderately agree	moderately agree	moderately agree	slightly agree	moderately agree
110005457914	270170627	2020-09-28 15:48:33	2020-09-28 16:22:54					642tygehk6	moderately agree	strongly agree	strongly agree	strongly agree	strongly agree	strongly agree	strongly agree	strongly agree	strongly agree	strongly agree	strongly agree	strongly agree	strongly agree	strongly agree	strongly agree	strongly agree	strongly agree	strongly agree	strongly agree	strongly agree	strongly agree	strongly agree	strongly agree	strongly agree	strongly agree	strongly agree	strongly agree	strongly agree	strongly agree	strongly agree	strongly agree	strongly agree	strongly agree	strongly agree	strongly agree	strongly agree	strongly agree	strongly agree	strongly agree	strongly agree	strongly agree
110005457772	270170627	2020-09-28 15:36:56	2020-09-28 17:13:53					2mesv6urha	strongly agree	moderately agree	strongly agree	strongly agree	strongly agree	moderately agree	moderately agree	strongly agree	moderately agree	moderately agree	strongly agree	strongly agree	strongly agree	strongly agree	strongly agree	strongly agree	strongly agree	strongly agree	strongly agree	strongly agree	strongly agree	neither	neither	strongly agree	moderately agree	moderately agree	strongly agree	strongly agree	strongly agree	strongly agree	strongly agree	strongly agree	strongly agree	strongly agree	strongly agree	strongly agree	strongly agree	slightly disagree	slightly disagree	strongly agree	strongly agree
110005448705	270170627	2020-09-28 06:04:33	2020-09-28 06:14:00					9463253670	strongly agree	slightly agree	moderately agree	moderately agree	neither	moderately agree	moderately agree	moderately agree	strongly disagree	strongly disagree	neither	moderately agree	moderately agree	moderately agree	strongly agree	strongly agree	strongly agree	neither	neither	moderately agree	moderately agree	moderately disagree	moderately disagree	moderately agree	moderately agree	moderately agree	strongly agree	strongly agree	strongly agree	strongly agree	moderately agree	moderately agree	moderately agree	moderately agree	moderately agree	strongly agree	strongly agree	moderately agree	moderately agree	slightly agree	slightly disagree
110005445089	270170627	2020-09-27 08:21:11	2020-09-27 08:26:02					Autovity	slightly agree	moderately agree	moderately agree	moderately agree	moderately agree	moderately agree	moderately agree	slightly agree	moderately agree	slightly agree	slightly agree	moderately agree	moderately agree	moderately agree	moderately agree	slightly agree	moderately agree	slightly agree	moderately agree	slightly agree	moderately agree	moderately agree	moderately agree	slightly agree	slightly agree	slightly agree	slightly agree	slightly agree	slightly agree	slightly agree	slightly agree	neither	moderately agree	slightly agree	slightly agree	slightly agree	slightly agree	neither	neither	slightly agree	slightly agree
110005444677	270170627	2020-09-27 03:39:25	2020-09-28 22:26:58					5vb6o2n5va	strongly agree	strongly agree	moderately agree	strongly agree	strongly agree	moderately agree	moderately agree	moderately agree	moderately agree	moderately agree	moderately agree	moderately agree	moderately agree	moderately agree	moderately agree	moderately agree	strongly agree	moderately agree	moderately agree	moderately agree	moderately agree	moderately agree	moderately agree	moderately agree	moderately agree	strongly agree	moderately agree	moderately agree	strongly agree	moderately agree	slightly agree	slightly agree	strongly agree	moderately agree	moderately agree	moderately agree	moderately agree	slightly agree	slightly agree	moderately agree	moderately agree
110005444518	270170627	2020-09-26 23:47:28	2020-09-27 00:25:14					#MM9d0s@dl*l!	strongly disagree	strongly agree	strongly agree	strongly agree	strongly agree	strongly agree	strongly agree	strongly agree	strongly agree	strongly agree	strongly agree	strongly agree	strongly agree	strongly agree	strongly agree	strongly agree	strongly agree	strongly agree	strongly agree	strongly agree	strongly agree	strongly agree	strongly agree	strongly agree	strongly agree	strongly agree	strongly agree	strongly agree	strongly agree	strongly agree	strongly agree	strongly agree	strongly agree	strongly agree	strongly agree	strongly agree	strongly agree	moderately agree	strongly agree	strongly agree	strongly agree
110005443714	270170627	2020-09-26 18:59:08	2020-09-26 19:03:38					740832	moderately agree	strongly agree	strongly agree	moderately agree	moderately agree	moderately agree	moderately agree	moderately agree	neither	slightly agree	moderately agree	strongly agree	strongly agree	moderately agree	strongly agree	strongly agree	strongly agree	moderately agree	moderately agree	moderately agree	strongly agree	strongly agree	strongly agree	moderately agree	moderately agree	moderately agree	strongly agree	moderately agree	moderately agree	moderately agree	moderately agree	moderately agree	slightly agree	moderately agree	moderately agree	strongly agree	strongly agree	moderately agree	moderately agree	moderately agree	moderately agree
110005442013	270170627	2020-09-26 12:07:21	2020-09-26 12:08:31					568h898	moderately agree	strongly agree	strongly agree	strongly agree	strongly agree	strongly agree	strongly agree	strongly agree	strongly agree	strongly agree	strongly agree	strongly agree	strongly agree	strongly agree	strongly agree	strongly agree	strongly agree	strongly agree	strongly agree	strongly agree	strongly agree	strongly agree	strongly agree	strongly agree	strongly agree	strongly agree	strongly agree	strongly agree	strongly agree	strongly agree	strongly agree	strongly agree	strongly agree	strongly agree	strongly agree	strongly agree	strongly agree	strongly agree	strongly agree	strongly agree	strongly agree
110005442010	270170627	2020-09-26 11:59:40	2020-09-26 12:07:11					568h898	moderately agree
110005440374	270170627	2020-09-26 04:53:53	2020-09-26 04:58:28					Don't know	strongly agree	slightly agree	slightly agree	moderately agree	slightly agree	moderately agree	slightly agree	strongly agree	slightly disagree	slightly disagree	moderately agree	strongly agree	moderately agree
110005429727	270170627	2020-09-25 04:04:33	2020-09-25 04:09:23					12052422	strongly agree	moderately agree	strongly agree	moderately agree	moderately agree	strongly agree	strongly agree	strongly agree	strongly agree	strongly agree	moderately agree	strongly agree	strongly agree	strongly agree	strongly agree	moderately agree	strongly agree	strongly agree	strongly agree	strongly agree	moderately agree	moderately agree	strongly agree	strongly agree	strongly agree	strongly agree	strongly agree	strongly agree	strongly agree	strongly agree	moderately agree	moderately agree	strongly agree	strongly agree	strongly agree	strongly agree	strongly agree	strongly agree	strongly agree	strongly agree	strongly agree
110005404262	270170627	2020-09-23 02:53:33	2020-09-23 03:02:16					4321	moderately agree	moderately agree	moderately agree	slightly agree	slightly agree	moderately agree	moderately agree	moderately agree	moderately agree	moderately agree	moderately agree	moderately agree	moderately agree	slightly agree	moderately agree	moderately agree	moderately agree	strongly agree	strongly agree	strongly agree	moderately agree	moderately agree	moderately agree	moderately agree	moderately agree	strongly agree	moderately agree	moderately agree	moderately agree	moderately agree	moderately agree	moderately agree	neither	slightly agree	moderately agree	strongly agree	slightly agree	moderately agree	moderately agree	moderately agree	moderately agree
110005398171	270170627	2020-09-22 10:37:01	2020-09-22 10:39:46					surveyee1	moderately agree	moderately agree	moderately agree	moderately agree	moderately agree	slightly agree	moderately agree	strongly agree	moderately agree	moderately agree	moderately agree	strongly agree	strongly agree	moderately agree	strongly agree	strongly agree	strongly agree	moderately agree	strongly agree	moderately agree	moderately agree	moderately agree	moderately agree	moderately agree	moderately agree	moderately agree	moderately agree	moderately agree	moderately agree	moderately agree	moderately agree	moderately agree	moderately agree	moderately agree	moderately agree	strongly agree	strongly agree	moderately agree	moderately agree	moderately agree	moderately agree
110005397790	270170627	2020-09-22 09:58:02	2020-09-22 10:10:04					5r4epevkk8	strongly agree	strongly agree	strongly agree	strongly agree	strongly agree	strongly agree	strongly agree	strongly agree	strongly agree	strongly agree	strongly agree	strongly agree	strongly agree	strongly agree	strongly agree	strongly agree	strongly agree	moderately agree	strongly agree	moderately agree	moderately agree	moderately agree	moderately agree	moderately agree	strongly agree	moderately agree	strongly agree	strongly agree	strongly agree	strongly agree	moderately agree	strongly agree	strongly agree	moderately agree	moderately agree	strongly agree	moderately agree	moderately agree	strongly agree	moderately agree	moderately agree
110005384999	270170627	2020-09-20 19:21:12	2020-09-20 19:32:52					8qv2sc4fxr	slightly agree	slightly agree	slightly agree	slightly agree	slightly agree	moderately agree	slightly agree	moderately agree	moderately agree	slightly agree	moderately agree	moderately agree	moderately agree	moderately agree	moderately agree	moderately agree	strongly agree	moderately agree	moderately agree	moderately agree	moderately agree	moderately agree	moderately agree	strongly agree	strongly agree	moderately agree	strongly agree	moderately agree	moderately agree	moderately agree	moderately agree	moderately agree	slightly agree	slightly agree	slightly agree	moderately agree	moderately agree	moderately agree	moderately agree	moderately agree	moderately agree
110005384994	270170627	2020-09-20 19:20:08	2020-09-20 20:46:41					4321	slightly agree	moderately agree	moderately agree	moderately agree	moderately agree	moderately agree	slightly agree	moderately agree	moderately agree	moderately agree	slightly agree	moderately agree	moderately agree	slightly agree	moderately agree	moderately agree	moderately agree	moderately agree	moderately agree	moderately agree	moderately agree	moderately agree	moderately agree	moderately agree	slightly agree	moderately agree	strongly agree	strongly agree	strongly agree	strongly agree	strongly agree	strongly agree	moderately agree	moderately agree	strongly agree	moderately agree	moderately agree	moderately agree	moderately agree	moderately agree	moderately agree
110005383590	270170627	2020-09-20 10:54:32	2020-09-20 12:33:51					hhz83rofks	strongly agree	moderately agree	moderately agree	moderately agree	moderately agree	moderately agree	moderately agree	strongly agree	moderately agree	moderately agree	moderately agree	moderately agree	moderately agree	moderately agree	moderately agree	moderately agree	moderately agree	moderately agree	moderately agree	moderately agree	moderately agree	slightly agree	slightly agree	slightly agree	slightly agree	slightly agree	slightly agree	slightly agree	slightly agree	slightly agree	slightly agree	slightly agree	moderately agree	slightly agree	slightly agree	moderately agree	moderately agree	slightly agree	slightly agree	slightly agree	slightly agree
110005382778	270170627	2020-09-20 07:53:24	2020-09-20 08:02:19					xatsatan	slightly agree	moderately agree	moderately agree	moderately agree	slightly agree	moderately agree	moderately agree	strongly agree	strongly agree	strongly agree	strongly agree	strongly agree	strongly agree	strongly agree	strongly agree	strongly agree	strongly agree	strongly agree	strongly agree	moderately agree	strongly agree	strongly agree	strongly agree	strongly agree	strongly agree	strongly agree	strongly agree	strongly agree	strongly agree	strongly agree	strongly agree	strongly agree	strongly agree	strongly agree	strongly agree	strongly agree	strongly agree	strongly agree	strongly agree	strongly agree	strongly agree
110005362787	270170627	2020-09-17 11:03:33	2020-09-17 11:11:14					hzahe8a1rxnu4ulx8w51yjalms8233ht	slightly agree	slightly disagree	slightly disagree	neither	slightly agree	slightly disagree	slightly disagree	neither	slightly disagree	slightly disagree	slightly agree	neither	slightly agree	moderately agree	moderately agree	moderately agree	moderately agree	moderately agree	moderately agree	moderately agree	moderately agree	moderately agree	moderately agree	slightly agree	slightly agree	moderately agree	slightly agree	slightly agree	slightly agree	moderately agree	moderately agree	neither	neither	neither	slightly agree	slightly agree	slightly agree	slightly agree	neither	moderately agree	moderately agree
110005354477	270170627	2020-09-16 14:16:21	2020-09-16 14:20:29					yyg2ruc3qi	strongly agree	strongly agree	strongly agree	strongly agree	strongly agree	strongly agree	strongly agree	strongly agree	strongly agree	strongly agree	strongly agree	strongly agree	strongly agree	strongly agree	strongly agree	strongly agree	strongly agree	strongly agree	strongly agree	strongly agree	strongly agree	strongly agree	strongly agree	strongly agree	strongly agree	strongly agree	strongly agree	strongly agree	strongly agree	strongly agree	strongly agree	strongly agree	strongly agree	strongly agree	strongly agree	strongly agree	strongly agree	moderately agree	moderately agree	strongly agree	strongly agree
110005344810	270170627	2020-09-15 17:11:11	2020-09-15 17:24:16					g1pudcthyc	moderately agree	moderately agree	moderately agree	strongly agree	strongly agree	strongly agree	strongly agree	strongly agree	strongly agree	strongly agree	strongly agree	strongly agree	strongly agree	strongly agree	strongly agree	strongly agree	strongly agree	strongly agree	strongly agree	strongly agree	strongly agree	strongly agree	strongly agree	strongly agree	strongly agree	strongly agree	strongly agree	strongly agree	strongly agree	strongly agree	strongly agree	strongly agree	strongly agree	strongly agree	strongly agree	strongly agree	strongly agree	strongly agree	strongly agree	strongly agree	strongly agree
110005319647	270170627	2020-09-13 14:54:50	2020-09-13 15:03:46					mw681cg4l6	strongly agree	strongly agree	moderately agree	slightly agree	neither	moderately agree	moderately agree	strongly agree	neither	slightly agree	moderately agree	strongly agree	strongly agree	moderately agree	moderately agree	slightly agree	moderately agree	moderately agree	moderately agree	neither	moderately agree	moderately agree	moderately agree	slightly agree	slightly agree	slightly agree	moderately agree	moderately agree	moderately agree	moderately agree	slightly agree	slightly agree	neither	slightly agree	moderately agree	moderately agree	strongly agree	neither	slightly agree	strongly agree	moderately agree
110005305246	270170627	2020-09-11 01:08:30	2020-09-11 01:13:13					8ts16dv1dl	strongly agree	moderately agree	moderately agree	moderately agree	moderately agree	moderately agree	moderately agree	slightly agree	slightly disagree	neither	slightly agree	slightly agree	slightly agree	neither	slightly agree	slightly agree	moderately agree	slightly agree	slightly agree	slightly agree	slightly disagree	slightly agree	slightly disagree	moderately agree	moderately agree	moderately agree	moderately agree	moderately agree	moderately agree	moderately agree	moderately agree	moderately agree	moderately agree	moderately agree	moderately agree	moderately agree	moderately agree	moderately agree	slightly agree	slightly agree	slightly agree
110005292399	270170627	2020-09-09 23:35:40	2020-09-09 23:40:10					ijw	strongly agree	slightly agree	slightly agree	slightly agree	slightly agree	moderately agree	slightly agree	slightly agree	moderately agree	moderately agree	moderately agree	moderately agree	moderately agree	moderately agree	moderately agree	moderately agree	moderately agree	slightly agree	moderately agree	neither	moderately agree	slightly agree	moderately agree	moderately agree	moderately agree	moderately agree	moderately agree	slightly agree	slightly disagree	strongly agree	strongly agree	strongly agree	strongly agree	strongly agree	strongly agree	strongly agree	strongly agree	slightly agree	strongly agree	slightly agree	neither
110005292307	270170627	2020-09-09 23:24:25	2020-09-09 23:24:36					ijw	strongly agree
110005275100	270170627	2020-09-08 14:54:48	2020-09-08 15:11:50					9989122	moderately agree	moderately agree	moderately agree	moderately agree	slightly agree	slightly disagree	slightly disagree	strongly agree	moderately agree	moderately agree	slightly agree	moderately agree	moderately agree	slightly agree	moderately agree	slightly agree	strongly agree	moderately agree	strongly agree	moderately agree	strongly agree	moderately agree	moderately agree	moderately agree	moderately agree	moderately agree	moderately agree	moderately agree	moderately agree	moderately agree	moderately agree	moderately agree	slightly agree	slightly agree	moderately agree	strongly agree	moderately agree	neither	slightly agree	slightly agree	slightly agree
110005274176	270170627	2020-09-08 13:46:50	2020-09-08 13:54:26					wgxyd5lgfh	moderately agree	moderately agree	moderately agree	strongly agree	slightly agree	slightly disagree	moderately agree	strongly agree	strongly agree	strongly agree	strongly agree	strongly agree	strongly agree	moderately agree	strongly agree	strongly agree	strongly agree	moderately agree	strongly agree	strongly agree	strongly agree	moderately agree	moderately agree	strongly agree	strongly agree	slightly agree	strongly agree	strongly agree	strongly agree	strongly agree	moderately agree	slightly disagree	moderately agree	slightly disagree	moderately agree	strongly agree	strongly agree	strongly disagree	strongly agree	moderately agree	neither
110005272580	270170627	2020-09-08 11:16:31	2020-09-08 11:31:15					Bij@2020@09-08!Np.	slightly agree	slightly agree	slightly agree	moderately agree	slightly agree	slightly agree	slightly agree	moderately agree	slightly agree	moderately agree	moderately agree	moderately agree	moderately agree	moderately agree	moderately agree	moderately agree	moderately agree	moderately agree	moderately agree	moderately agree	moderately agree	slightly agree	slightly agree	moderately agree	strongly agree	strongly agree	moderately agree	strongly agree	moderately agree	moderately agree	strongly agree	strongly agree	moderately agree	moderately agree	moderately agree	moderately agree	moderately agree	moderately agree	neither	neither	neither
110005269220	270170627	2020-09-08 01:57:13	2020-09-08 01:59:43					NBj*&mdk278djk	moderately agree	strongly agree	strongly agree	strongly agree	strongly agree	strongly agree	strongly agree	strongly agree	strongly agree	strongly agree	strongly agree	strongly agree	strongly agree	strongly agree	strongly agree	strongly agree	strongly agree	strongly agree	strongly agree	strongly agree	strongly agree	strongly agree	strongly agree	strongly agree	strongly agree	strongly agree	strongly agree	strongly agree	strongly agree	strongly agree	strongly agree	strongly agree	strongly agree	strongly agree	strongly agree	strongly agree	strongly agree	strongly agree	strongly agree	strongly agree	strongly agree
110005266286	270170627	2020-09-07 12:26:36	2020-09-07 12:33:06					pcam	moderately agree	moderately agree	slightly agree	moderately agree	neither	strongly agree	moderately agree	moderately agree	moderately agree	strongly agree	moderately agree	strongly agree	strongly agree	neither	moderately agree	slightly agree	moderately agree	moderately agree	moderately agree	strongly agree	strongly agree	moderately agree	neither	moderately agree	moderately agree	slightly disagree	moderately agree	moderately agree	slightly agree	strongly agree	slightly disagree	slightly agree	neither	neither	slightly agree	neither	slightly agree	slightly agree	moderately agree	slightly agree	slightly agree
110005264107	270170627	2020-09-06 18:29:46	2020-09-06 18:37:34					Exp2020	strongly agree	moderately agree	moderately agree	moderately agree	slightly agree	strongly agree	slightly agree	moderately agree	moderately agree	moderately agree	moderately agree	moderately agree	moderately agree	slightly agree	strongly agree	strongly agree	moderately agree	moderately agree	moderately agree	moderately agree	strongly agree	strongly agree	moderately agree	moderately agree	moderately agree	strongly agree	moderately agree	moderately agree	moderately agree	moderately agree	moderately agree	strongly agree	moderately agree	moderately agree	moderately agree	strongly agree	moderately agree	moderately agree	moderately agree	strongly agree	moderately agree
110005263708	270170627	2020-09-06 16:05:29	2020-09-06 16:10:14					240915101409	strongly agree	strongly agree	strongly agree	strongly agree	strongly agree	strongly agree	strongly agree	strongly agree	strongly agree	strongly agree	strongly agree	strongly agree	strongly agree	strongly agree	strongly agree	strongly agree	strongly agree	strongly agree	strongly agree	strongly agree	strongly agree	strongly agree	strongly agree	strongly agree	strongly agree	strongly agree	strongly agree	strongly agree	strongly agree	strongly agree	strongly agree	strongly agree	strongly agree	strongly agree	strongly agree	strongly agree	strongly agree	strongly agree	strongly agree	strongly agree	strongly agree
110005263405	270170627	2020-09-06 13:51:27	2020-09-06 14:21:11					knqa536v6c	moderately agree	slightly agree	slightly agree	slightly agree	moderately disagree	slightly agree	slightly agree	neither	neither	neither	neither	neither	slightly agree	neither	neither	neither	neither	moderately agree	moderately agree	moderately agree	slightly agree	neither	neither	slightly agree	slightly agree	neither	slightly agree	neither	neither	neither	slightly agree	slightly agree	slightly agree	neither	neither	slightly agree	slightly agree	neither	neither	neither	neither
110005262089	270170627	2020-09-06 01:43:44	2020-09-06 01:49:54					brpk2937dn	moderately agree	slightly agree	slightly agree	slightly agree	slightly disagree	slightly agree	moderately disagree	slightly agree	slightly agree	neither	neither	slightly agree	slightly agree	neither	slightly agree	slightly agree	moderately agree	slightly disagree	slightly agree	neither	neither	neither	slightly agree	slightly agree	moderately agree	moderately agree	slightly agree	slightly agree	neither	slightly agree	slightly agree	slightly agree	moderately agree	slightly agree	slightly agree	moderately agree	moderately agree	slightly disagree	neither	slightly agree	neither
110005261087	270170627	2020-09-05 17:05:07	2020-09-05 17:09:37					vehicle	moderately agree	strongly agree	moderately agree	slightly agree	moderately agree	moderately agree	slightly agree	moderately agree	moderately agree	moderately agree	strongly agree	strongly agree	strongly agree	strongly agree	strongly agree	strongly agree	strongly agree	strongly agree	strongly agree	strongly agree	strongly agree	strongly agree	strongly agree	moderately agree	strongly agree	moderately agree	strongly agree	strongly agree	moderately agree	strongly agree	strongly agree	strongly agree	moderately agree	moderately agree	strongly agree	strongly agree	strongly agree	moderately agree	strongly agree	moderately agree	moderately agree
110005260329	270170627	2020-09-05 12:58:40	2020-09-05 15:26:28					32oxjuzjtf	moderately agree	strongly agree	strongly agree	moderately agree	slightly agree	strongly agree	strongly agree	moderately agree	neither	neither	moderately agree	strongly agree	strongly agree	moderately agree	moderately agree	strongly agree	moderately agree	moderately agree	moderately agree	slightly agree	strongly agree	moderately agree	moderately agree	slightly agree	slightly agree	slightly agree	moderately agree	slightly agree	slightly agree	strongly agree	slightly agree	slightly agree	moderately agree	slightly agree	slightly agree	slightly agree	slightly agree	slightly agree	neither	moderately agree	moderately agree
[truncated: 2 more columns]
